# Supplementary material for: Bayesian inference of protein structure from chemical shift data
Source: PeerJ. 2015 Mar 24;3:e861. doi: 10.7717/peerj.861 (PMC4375973; doi:10.7717/peerj.861)
Supplement: Supplemental Information 1 [file peerj-03-861-s001.gz]

Archive with 6 entries (6 files):
- smn.str
- smn.pdb
- protein_g.str
- protein_g.pdb
- enhd.str
- enhd.pdb
