# Supplementary material for: Bayesian inference of protein structure from chemical shift data
Source: PeerJ. 2015 Mar 24;3:e861. doi: 10.7717/peerj.861 (PMC4375973; doi:10.7717/peerj.861)
Supplement: Supplemental Information 1 [file peerj-03-861-s001.gz › smn.str]

0   1   LEU N   N   0.0     0.02    1
1   2   GLN N   N   119.62  0.02    1
2   2   GLN H   H   8.05    0.02    1
3   2   GLN CA  C   55.9    0.02    1
4   2   GLN HA  H   4.16    0.02    1
5   2   GLN CB  C   29.02   0.02    1
6   2   GLN HB2 H   1.96    0.02    1
7   2   GLN HB3 H   1.96    0.004   1
8   2   GLN CG  C   32.98   0.02    1
9   2   GLN HG2 H   1.69    0.006   2
10  2   GLN NE2 N   109.7   0.02    1
11  2   GLN HE21    H   7.38    0.02    1
12  2   GLN HE22    H   6.8 0.02    1
13  3   GLN N   N   122.04  0.02    1
14  3   GLN H   H   8.2 0.02    1
15  3   GLN CA  C   55.53   0.02    1
16  3   GLN HA  H   4.3 0.02    1
17  3   GLN CB  C   29.12   0.02    1
18  3   GLN HB2 H   2.12    0.007   1
19  3   GLN HB3 H   1.85    0.002   1
20  3   GLN CG  C   33.5    0.02    1
21  3   GLN HG2 H   1.94    0.02    1
22  3   GLN HG3 H   1.95    0.02    1
23  3   GLN NE2 N   109.94  0.02    1
24  3   GLN HE21    H   7.61    0.02    1
25  3   GLN HE22    H   6.9 0.02    1
26  4   TRP N   N   123 0.02    1
27  4   TRP H   H   7.82    0.02    1
28  4   TRP CA  C   56.91   0.02    1
29  4   TRP HA  H   4.83    0.001   1
30  4   TRP CB  C   32.29   0.02    1
31  4   TRP HB2 H   3.07    0.007   1
32  4   TRP HB3 H   2.86    0.02    1
33  4   TRP CD1 C   127.32  0.02    1
34  4   TRP CE3 C   122.14  0.02    1
35  4   TRP NE1 N   125.76  0.02    1
36  4   TRP HD1 H   7.26    0.003   1
37  4   TRP HE3 H   7.97    0.001   1
38  4   TRP CZ3 C   122.14  0.02    3
39  4   TRP CZ2 C   114.37  0.02    3
40  4   TRP HE1 H   10.16   0.02    1
41  4   TRP HZ3 H   7.3 0.007   1
42  4   TRP CH2 C   124.73  0.02    1
43  4   TRP HZ2 H   7.1 0.02    1
44  4   TRP HH2 H   7.11    0.003   1
45  5   LYS N   N   120.48  0.02    1
46  5   LYS H   H   9.02    0.02    1
47  5   LYS CA  C   54.41   0.02    1
48  5   LYS HA  H   4.73    0.02    1
49  5   LYS CB  C   35.76   0.02    1
50  5   LYS HB2 H   1.88    0.02    1
51  5   LYS HB3 H   1.81    0.02    1
52  5   LYS CG  C   23.63   0.02    1
53  5   LYS HG2 H   1.41    0.02    1
54  5   LYS HG3 H   1.65    0.001   1
55  5   LYS CD  C   29.12   0.02    1
56  5   LYS HD2 H   1.77    0.02    2
57  5   LYS CE  C   41.89   0.02    1
58  5   LYS HE2 H   3.11    0.02    2
59  6   VAL N   N   121.07  0.02    1
60  6   VAL H   H   8.57    0.02    1
61  6   VAL CA  C   66.2    0.02    1
62  6   VAL HA  H   3.2 0.001   1
63  6   VAL CB  C   31.28   0.02    1
64  6   VAL HB  H   1.94    0.004   1
65  6   VAL HG1 H   1.02    0.002   1
66  6   VAL HG2 H   0.92    0.002   1
67  6   VAL CG1 C   23.78   0.02    1
68  6   VAL CG2 C   21.48   0.02    1
69  7   GLY N   N   116.94  0.02    1
70  7   GLY H   H   9.04    0.02    1
71  7   GLY CA  C   44.55   0.02    1
72  7   GLY HA2 H   4.49    0.006   1
73  7   GLY HA3 H   3.6 0.007   1
74  8   ASP N   N   121.3   0.02    1
75  8   ASP H   H   8.15    0.02    1
76  8   ASP CA  C   55.73   0.02    1
77  8   ASP HA  H   4.71    0.006   1
78  8   ASP CB  C   41.71   0.02    1
79  8   ASP HB2 H   3.29    0.02    1
80  8   ASP HB3 H   2.98    0.02    1
81  9   LYS N   N   119.37  0.02    1
82  9   LYS H   H   8.46    0.02    1
83  9   LYS CA  C   55.99   0.02    1
84  9   LYS HA  H   4.95    0.02    1
85  9   LYS CB  C   33.06   0.02    1
86  9   LYS HB2 H   2.19    0.005   1
87  9   LYS HB3 H   1.85    0.02    1
88  9   LYS CG  C   25.56   0.02    1
89  9   LYS HG2 H   1.79    0.02    1
90  9   LYS HG3 H   1.62    0.02    1
91  9   LYS CD  C   29.2    0.02    1
92  9   LYS HD2 H   1.8 0.02    2
93  9   LYS CE  C   42.33   0.02    1
94  9   LYS HE2 H   3.06    0.02    2
95  10  CYS N   N   115.88  0.02    1
96  10  CYS H   H   8.95    0.02    1
97  10  CYS CA  C   56.06   0.02    1
98  10  CYS HA  H   5.06    0.001   1
99  10  CYS CB  C   32.17   0.02    1
100 10  CYS HB2 H   2.86    0.001   1
101 10  CYS HB3 H   2.85    0.001   1
103 11  SER H   H   8.59    0.02    1
104 11  SER CA  C   58.88   0.02    1
105 11  SER HA  H   5.25    0.003   1
106 11  SER CB  C   65.26   0.02    1
107 11  SER HB2 H   3.69    0.006   1
108 11  SER HB3 H   3.56    0.002   1
109 12  ALA N   N   123.86  0.02    1
110 12  ALA H   H   9.04    0.02    1
111 12  ALA CA  C   50.84   0.02    1
112 12  ALA HA  H   4.87    0.001   1
113 12  ALA HB  H   1.23    0.002   1
114 12  ALA CB  C   22.29   0.02    1
115 13  ILE N   N   121.74  0.02    1
116 13  ILE H   H   8.99    0.02    1
117 13  ILE CA  C   60.81   0.02    1
118 13  ILE HA  H   4.44    0.02    1
119 13  ILE CB  C   38.25   0.02    1
120 13  ILE HB  H   1.84    0.02    1
121 13  ILE HG2 H   0.67    0.02    1
122 13  ILE CG2 C   17.55   0.02    1
123 13  ILE CG1 C   29.27   0.02    1
124 13  ILE HG12    H   1.57    0.002   2
125 13  ILE HD1 H   0.9 0.02    1
126 13  ILE CD1 C   13.75   0.02    1
127 14  TRP N   N   132.86  0.02    1
128 14  TRP H   H   9.1 0.02    1
129 14  TRP CA  C   54.65   0.02    1
130 14  TRP HA  H   5.4 0.02    1
131 14  TRP CB  C   29.8    0.02    1
132 14  TRP HB2 H   3.79    0.006   1
133 14  TRP HB3 H   2.51    0.02    1
134 14  TRP CD1 C   125.24  0.02    1
135 14  TRP CE3 C   121.62  0.02    1
136 14  TRP NE1 N   125.1   0.02    1
137 14  TRP HD1 H   7.67    0.001   1
138 14  TRP HE3 H   7.38    0.02    1
139 14  TRP CZ3 C   121.62  0.02    1
140 14  TRP CZ2 C   114.37  0.02    1
141 14  TRP HE1 H   9.99    0.02    1
142 14  TRP HZ3 H   6.62    0.02    1
143 14  TRP CH2 C   124.73  0.02    1
144 14  TRP HZ2 H   7.12    0.003   1
145 14  TRP HH2 H   6.85    0.003   1
146 15  SER N   N   127.17  0.02    1
147 15  SER H   H   9.55    0.02    1
148 15  SER CA  C   61.5    0.02    1
149 15  SER HA  H   3.98    0.007   1
150 15  SER CB  C   62.33   0.02    1
151 15  SER HB2 H   3.78    0.006   1
152 15  SER HB3 H   3.78    0.006   1
153 16  GLU N   N   118.34  0.02    1
154 16  GLU H   H   5.46    0.02    1
155 16  GLU CA  C   58.44   0.02    1
156 16  GLU HA  H   3.61    0.02    1
157 16  GLU CB  C   28.31   0.02    1
158 16  GLU HB2 H   0.39    0.02    1
159 16  GLU HB3 H   -0.05   0.006   1
160 16  GLU CG  C   35.8    0.02    1
161 16  GLU HG2 H   1.63    0.006   1
162 16  GLU HG3 H   1.55    0.006   1
163 17  ASP N   N   112.73  0.02    1
164 17  ASP H   H   6.58    0.02    1
165 17  ASP CA  C   52.66   0.02    1
166 17  ASP HA  H   4.7 0.02    1
167 17  ASP CB  C   42.5    0.02    1
168 17  ASP HB2 H   3.09    0.02    1
169 17  ASP HB3 H   2.32    0.02    1
170 18  GLY N   N   110.59  0.02    1
171 18  GLY H   H   8.82    0.02    1
172 18  GLY CA  C   46.63   0.02    1
173 18  GLY HA2 H   4.04    0.006   1
174 18  GLY HA3 H   3.66    0.007   1
175 19  CYS N   N   120.69  0.02    1
176 19  CYS H   H   8.78    0.02    1
177 19  CYS CA  C   58.95   0.02    1
178 19  CYS HA  H   4.6 0.007   1
179 19  CYS CB  C   28.84   0.02    1
180 19  CYS HB2 H   3.26    0.02    1
181 19  CYS HB3 H   2.64    0.02    1
182 20  ILE N   N   121.16  0.02    1
183 20  ILE H   H   8.08    0.02    1
184 20  ILE CA  C   61.72   0.02    1
185 20  ILE HA  H   4.41    0.02    1
186 20  ILE CB  C   39.16   0.02    1
187 20  ILE HB  H   1.51    0.02    1
188 20  ILE HG2 H   0.79    0.001   1
189 20  ILE CG2 C   19.1    0.02    1
190 20  ILE CG1 C   29.47   0.02    1
191 20  ILE HG12    H   1.65    0.02    1
192 20  ILE HG13    H   0.79    0.02    1
193 20  ILE HD1 H   0.86    0.02    1
194 20  ILE CD1 C   14.01   0.02    1
195 21  TYR N   N   126.81  0.02    1
196 21  TYR H   H   9.32    0.02    1
197 21  TYR CA  C   56.39   0.02    1
198 21  TYR HA  H   5.07    0.004   1
199 21  TYR CB  C   42.74   0.02    1
200 21  TYR HB2 H   3.34    0.001   1
201 21  TYR HB3 H   2.78    0.02    1
202 21  TYR CD1 C   133.53  0.02    3
203 21  TYR HD1 H   7.14    0.003   3
204 21  TYR CE1 C   118.51  0.02    3
205 21  TYR HE1 H   7.35    0.004   3
206 22  PRO CD  C   51.24   0.02    1
207 22  PRO CA  C   62.93   0.02    1
208 22  PRO HA  H   4.98    0.001   1
209 22  PRO CB  C   32.91   0.02    1
210 22  PRO HB2 H   2.6 0.02    1
211 22  PRO HB3 H   2.13    0.006   1
212 22  PRO CG  C   27.64   0.02    1
213 22  PRO HG2 H   2.37    0.02    1
214 22  PRO HG3 H   2.21    0.001   1
215 22  PRO HD2 H   4.16    0.02    1
216 22  PRO HD3 H   4.01    0.006   1
217 23  ALA N   N   125.13  0.02    1
218 23  ALA H   H   8.97    0.02    1
219 23  ALA CA  C   51.29   0.02    1
220 23  ALA HA  H   5.22    0.003   1
221 23  ALA HB  H   0.92    0.002   1
222 23  ALA CB  C   23.56   0.02    1
223 24  THR N   N   111.2   0.02    1
224 24  THR H   H   8.04    0.02    1
225 24  THR CA  C   60.35   0.02    1
226 24  THR HA  H   5.21    0.001   1
227 24  THR CB  C   71.99   0.02    1
228 24  THR HB  H   3.68    0.02    1
229 24  THR HG2 H   1.1 0.001   1
230 24  THR CG2 C   21.92   0.02    1
231 25  ILE N   N   122.49  0.02    1
232 25  ILE H   H   8.31    0.02    1
233 25  ILE CA  C   63.46   0.02    1
234 25  ILE HA  H   3.94    0.001   1
235 25  ILE CB  C   38.28   0.02    1
236 25  ILE HB  H   1.93    0.02    1
237 25  ILE HG2 H   0.65    0.001   1
238 25  ILE CG2 C   19.18   0.02    1
239 25  ILE CG1 C   28  0.01    1
240 25  ILE HG12    H   1.62    0.001   1
241 25  ILE HG13    H   0.55    0.02    1
242 25  ILE HD1 H   0.61    0.005   1
243 25  ILE CD1 C   15.1    0.02    1
244 26  ALA N   N   134.33  0.02    1
245 26  ALA H   H   9.57    0.02    1
246 26  ALA CA  C   53.42   0.02    1
247 26  ALA HA  H   4.46    0.003   1
248 26  ALA HB  H   1.28    0.002   1
249 26  ALA CB  C   20.22   0.02    1
250 27  SER N   N   110.07  0.02    1
251 27  SER H   H   7.63    0.02    1
252 27  SER CA  C   57.74   0.02    1
253 27  SER HA  H   4.42    0.002   1
254 27  SER CB  C   63.64   0.02    1
255 27  SER HB2 H   3.77    0.006   1
256 27  SER HB3 H   3.67    0.006   1
257 28  ILE N   N   120.65  0.02    1
258 28  ILE H   H   8.46    0.02    1
259 28  ILE CA  C   61.64   0.02    1
260 28  ILE HA  H   4.2 0.02    1
261 28  ILE CB  C   43.07   0.02    1
262 28  ILE HB  H   1.05    0.02    1
263 28  ILE HG2 H   0.08    0.003   1
264 28  ILE CG2 C   16.21   0.02    1
265 28  ILE CG1 C   29.49   0.02    1
266 28  ILE HG12    H   1.24    0.02    1
267 28  ILE HG13    H   0.51    0.02    1
268 28  ILE HD1 H   0.71    0.002   1
269 28  ILE CD1 C   14.43   0.02    1
270 29  ASP N   N   127.36  0.02    1
271 29  ASP H   H   8.7 0.02    1
272 29  ASP CA  C   52.11   0.02    1
273 29  ASP HA  H   4.79    0.02    1
274 29  ASP CB  C   40.99   0.02    1
275 29  ASP HB2 H   3.19    0.02    1
276 29  ASP HB3 H   2.21    0.02    1
277 30  PHE N   N   123.13  0.02    1
278 30  PHE H   H   8.71    0.02    1
279 30  PHE CA  C   62.08   0.02    1
280 30  PHE HA  H   4.14    0.02    1
282 30  PHE HB2 H   3.33    0.02    1
283 30  PHE HB3 H   2.98    0.02    1
284 30  PHE CD1 C   131.97  0.02    3
285 30  PHE HD1 H   7.41    0.02    3
286 30  PHE CE1 C   131.97  0.02    3
287 30  PHE HE1 H   7.49    0.02    3
288 30  PHE CZ  C   130.94  0.02    1
289 30  PHE HZ  H   7.5 0.001   1
290 31  LYS N   N   119.53  0.02    1
291 31  LYS H   H   8.32    0.02    1
292 31  LYS CA  C   58.88   0.02    1
293 31  LYS HA  H   4.29    0.02    1
294 31  LYS CB  C   32.09   0.02    1
295 31  LYS HB2 H   2.02    0.02    1
296 31  LYS HB3 H   2.02    0.002   1
297 31  LYS CG  C   25.04   0.02    1
298 31  LYS HG2 H   1.58    0.02    1
299 31  LYS HG3 H   1.47    0.006   1
300 31  LYS CD  C   29.12   0.02    1
301 31  LYS HD2 H   1.76    0.006   2
302 31  LYS CE  C   41.89   0.02    1
303 31  LYS HE2 H   3.06    0.02    2
304 32  ARG N   N   117.02  0.02    1
305 32  ARG H   H   7.62    0.02    1
306 32  ARG CA  C   56.58   0.02    1
307 32  ARG HA  H   4.24    0.02    1
309 32  ARG HB2 H   1.96    0.002   1
310 32  ARG HB3 H   1.47    0.003   1
311 32  ARG CG  C   28.46   0.02    1
312 32  ARG HG2 H   1.69    0.001   1
313 32  ARG HG3 H   1.55    0.002   1
314 32  ARG CD  C   43.37   0.02    1
315 32  ARG HD2 H   3.23    0.003   1
316 32  ARG HD3 H   3.17    0.02    1
317 33  GLU N   N   115.52  0.02    1
318 33  GLU H   H   8.16    0.02    1
319 33  GLU CA  C   57.92   0.02    1
320 33  GLU HA  H   3.75    0.006   1
321 33  GLU CB  C   26.6    0.02    1
322 33  GLU HB2 H   2.5 0.006   1
323 33  GLU HB3 H   2.21    0.006   1
324 33  GLU CG  C   36.99   0.02    1
325 33  GLU HG2 H   2.22    0.006   1
326 33  GLU HG3 H   1.56    0.006   1
327 34  THR N   N   110 0.02    1
328 34  THR H   H   7.99    0.02    1
329 34  THR CA  C   59.34   0.02    1
330 34  THR HA  H   5.13    0.02    1
331 34  THR CB  C   72.9    0.02    1
332 34  THR HB  H   4.18    0.02    1
333 34  THR HG2 H   1.11    0.006   1
334 34  THR CG2 C   21.41   0.02    1
335 35  CYS N   N   114.57  0.02    1
336 35  CYS H   H   9.45    0.02    1
337 35  CYS CA  C   55.27   0.02    1
338 35  CYS HA  H   5.19    0.001   1
339 35  CYS CB  C   32.56   0.02    1
340 35  CYS HB2 H   3.12    0.005   1
341 35  CYS HB3 H   2.67    0.001   1
342 36  VAL N   N   119.22  0.02    1
343 36  VAL H   H   8.04    0.02    1
344 36  VAL CA  C   62  0.02    1
345 36  VAL HA  H   4.55    0.02    1
346 36  VAL CB  C   32.92   0.02    1
347 36  VAL HB  H   1.92    0.02    1
348 36  VAL HG1 H   0.71    0.003   1
349 36  VAL HG2 H   0.8 0.006   1
350 36  VAL CG1 C   21.19   0.02    1
351 36  VAL CG2 C   21.55   0.02    1
352 37  VAL N   N   119.62  0.02    1
353 37  VAL H   H   8.63    0.02    1
354 37  VAL CA  C   58.14   0.02    1
355 37  VAL HA  H   5.01    0.001   1
356 37  VAL CB  C   33.94   0.02    1
357 37  VAL HB  H   1.39    0.02    1
358 37  VAL HG1 H   0.47    0.02    1
359 37  VAL HG2 H   0.26    0.02    1
360 37  VAL CG1 C   23.11   0.02    1
361 37  VAL CG2 C   17.92   0.02    1
362 38  VAL N   N   119.08  0.02    1
363 38  VAL H   H   8.42    0.02    1
364 38  VAL CA  C   59.63   0.02    1
365 38  VAL HA  H   4.47    0.02    1
366 38  VAL CB  C   33.52   0.02    1
367 38  VAL HB  H   1.74    0.02    1
368 38  VAL HG1 H   0.72    0.02    1
369 38  VAL HG2 H   0.72    0.001   1
370 38  VAL CG1 C   20.48   0.02    1
371 38  VAL CG2 C   20.48   0.02    1
372 39  TYR N   N   129.55  0.02    1
373 39  TYR H   H   8.63    0.02    1
374 39  TYR CA  C   59.76   0.02    1
375 39  TYR HA  H   4.55    0.002   1
376 39  TYR CB  C   37.61   0.02    1
377 39  TYR HB2 H   2.86    0.02    1
378 39  TYR HB3 H   2.55    0.02    1
379 39  TYR CD1 C   132.49  0.02    1
380 39  TYR HD1 H   6.67    0.003   1
381 39  TYR CE1 C   117.48  0.02    1
382 39  TYR HE1 H   6.48    0.001   1
383 40  THR N   N   123.83  0.02    1
384 40  THR H   H   8.63    0.02    1
385 40  THR CA  C   65.08   0.02    1
386 40  THR HA  H   3.88    0.02    1
387 40  THR CB  C   69.33   0.02    1
388 40  THR HB  H   3.96    0.002   1
389 40  THR HG2 H   1.26    0.002   1
390 40  THR CG2 C   22.55   0.02    1
391 41  GLY N   N   114.77  0.02    1
392 41  GLY H   H   9.22    0.02    1
393 41  GLY CA  C   46.22   0.02    1
394 41  GLY HA2 H   4   0.02    1
395 41  GLY HA3 H   3.5 0.02    1
396 42  TYR N   N   119.25  0.02    1
397 42  TYR H   H   7.88    0.02    1
398 42  TYR CA  C   59.03   0.02    1
399 42  TYR HA  H   4.47    0.002   1
400 42  TYR CB  C   39.88   0.02    1
401 42  TYR HB2 H   3.12    0.006   1
402 42  TYR HB3 H   2.54    0.02    1
403 42  TYR CD1 C   133.01  0.02    3
404 42  TYR HD1 H   6.94    0.002   3
405 42  TYR CE1 C   118.51  0.02    3
406 42  TYR HE1 H   6.82    0.003   3
407 43  GLY N   N   105.98  0.02    1
408 43  GLY H   H   8.19    0.02    1
409 43  GLY CA  C   46.12   0.02    1
410 43  GLY HA2 H   4.07    0.02    1
411 43  GLY HA3 H   3.68    0.02    1
412 44  ASN N   N   116.53  0.02    1
413 44  ASN H   H   8.14    0.02    1
414 44  ASN CA  C   53.48   0.02    1
415 44  ASN HA  H   4.69    0.02    1
416 44  ASN CB  C   37.83   0.02    1
417 44  ASN HB2 H   2.73    0.02    1
418 44  ASN HB3 H   2.62    0.002   1
419 44  ASN ND2 N   110.77  0.02    1
420 44  ASN HD21    H   7.59    0.02    1
421 44  ASN HD22    H   5.68    0.02    1
423 45  ARG H   H   8.58    0.02    1
424 45  ARG CA  C   54.17   0.02    1
425 45  ARG HA  H   5.75    0.02    1
426 45  ARG CB  C   34.34   0.02    1
427 45  ARG HB2 H   1.62    0.02    1
428 45  ARG HB3 H   1.62    0.001   1
429 45  ARG CG  C   26.9    0.02    1
430 45  ARG HG2 H   1.56    0.001   2
431 45  ARG CD  C   43.96   0.02    1
432 45  ARG HD2 H   3.17    0.006   1
433 45  ARG HD3 H   2.97    0.006   1
434 46  GLU N   N   118.85  0.02    1
435 46  GLU H   H   8.48    0.02    1
436 46  GLU CA  C   55.99   0.02    1
437 46  GLU HA  H   4.7 0.02    1
438 46  GLU CB  C   34.14   0.02    1
439 46  GLU HB2 H   2.31    0.001   1
440 46  GLU HB3 H   2.31    0.002   1
441 46  GLU CG  C   35.5    0.02    1
442 46  GLU HG2 H   2.55    0.02    1
443 46  GLU HG3 H   2.46    0.02    1
444 47  GLU N   N   124.46  0.02    1
445 47  GLU H   H   8.75    0.02    1
446 47  GLU CA  C   55.82   0.02    1
447 47  GLU HA  H   5.35    0.001   1
448 47  GLU CB  C   31.19   0.02    1
449 47  GLU HB2 H   2.02    0.02    1
450 47  GLU HB3 H   1.94    0.02    1
451 47  GLU CG  C   37.83   0.02    1
452 47  GLU HG2 H   2.32    0.02    1
453 47  GLU HG3 H   2.12    0.004   1
455 48  GLN H   H   9.18    0.02    1
457 48  GLN HA  H   4.6 0.002   1
459 48  GLN HB2 H   2.21    0.02    1
460 48  GLN HB3 H   1.27    0.02    1
461 48  GLN CG  C   32.58   0.02    1
462 48  GLN HG2 H   1.92    0.004   2
463 48  GLN NE2 N   109.2   0.02    1
464 48  GLN HE21    H   7.18    0.02    1
465 48  GLN HE22    H   6.69    0.02    1
467 49  ASN H   H   9.3 0.02    1
469 49  ASN HA  H   4.88    0.003   1
471 49  ASN HB2 H   3.06    0.02    1
472 49  ASN HB3 H   2.66    0.02    1
474 50  LEU H   H   8.5 0.02    1
476 50  LEU HA  H   3.75    0.02    1
478 50  LEU HB2 H   1.75    0.006   1
479 50  LEU HB3 H   1.56    0.005   1
480 50  LEU CG  C   27.86   0.02    1
481 50  LEU HG  H   1.11    0.02    1
482 50  LEU HD1 H   0.84    0.003   1
483 50  LEU HD2 H   0.71    0.02    1
484 50  LEU CD1 C   25.56   0.02    1
485 50  LEU CD2 C   22.22   0.02    1
487 51  SER H   H   8.84    0.02    1
489 51  SER HA  H   4.23    0.02    1
491 51  SER HB2 H   4.11    0.02    1
492 51  SER HB3 H   3.88    0.02    1
494 52  ASP H   H   7.65    0.02    1
496 52  ASP HA  H   4.94    0.006   1
498 52  ASP HB2 H   3.06    0.02    1
499 52  ASP HB3 H   2.88    0.02    1
501 53  LEU H   H   7.15    0.02    1
503 53  LEU HA  H   4.17    0.02    1
505 53  LEU HB2 H   1.62    0.02    1
506 53  LEU HB3 H   0.71    0.02    1
507 53  LEU CG  C   26.18   0.02    1
508 53  LEU HG  H   1.49    0.001   1
509 53  LEU HD1 H   -0.2    0.001   1
510 53  LEU HD2 H   0.3 0.001   1
511 53  LEU CD1 C   24.6    0.02    1
512 53  LEU CD2 C   21.92   0.02    1
514 54  LEU H   H   8.5 0.02    1
516 54  LEU HA  H   4.97    0.02    1
518 54  LEU HB2 H   1.68    0.001   1
519 54  LEU HB3 H   1.68    0.02    1
520 54  LEU CG  C   27.49   0.02    1
521 54  LEU HG  H   1.68    0.02    1
522 54  LEU HD1 H   0.89    0.02    1
523 54  LEU HD2 H   0.95    0.003   1
524 54  LEU CD1 C   25.85   0.02    1
525 54  LEU CD2 C   23.77   0.02    1
527 55  SER H   H   8.55    0.02    1
529 55  SER HA  H   4.85    0.001   1
531 55  SER HB2 H   4.03    0.02    1
532 55  SER HB3 H   3.91    0.02    1
533 56  PRO CD  C   50.69   0.02    1
535 56  PRO HA  H   4.4 0.007   1
537 56  PRO HB2 H   2.06    0.02    1
538 56  PRO HB3 H   2.06    0.001   1
539 56  PRO CG  C   27.92   0.02    1
540 56  PRO HG2 H   2.06    0.007   1
541 56  PRO HG3 H   1.99    0.006   1
542 56  PRO HD2 H   4.03    0.02    2
544 57  ILE H   H   8.4 0.02    1
546 57  ILE HA  H   4.12    0.002   1
548 57  ILE HB  H   1.85    0.02    1
549 57  ILE HG2 H   0.92    0.02    1
550 57  ILE CG2 C   17.69   0.02    1
551 57  ILE CG1 C   27.27   0.02    1
552 57  ILE HG12    H   1.52    0.02    1
553 57  ILE HG13    H   1.19    0.02    1
554 57  ILE HD1 H   0.87    0.02    1
555 57  ILE CD1 C   12.96   0.02    1
557 58  CYS H   H   8.53    0.02    1
559 58  CYS HA  H   4.5 0.006   1
561 58  CYS HB2 H   2.91    0.006   1
562 58  CYS HB3 H   2.91    0.006   1
