# Supplementary material for: Bayesian inference of protein structure from chemical shift data
Source: PeerJ. 2015 Mar 24;3:e861. doi: 10.7717/peerj.861 (PMC4375973; doi:10.7717/peerj.861)
Supplement: Supplemental Information 1 [file peerj-03-861-s001.gz › smn.pdb]

ATOM      1  N   LEU A   1      -8.277 -19.475   7.237  1.00 24.98           N
ATOM      2  CA  LEU A   1      -7.921 -18.919   5.918  1.00 24.12           C
ATOM      3  C   LEU A   1      -9.174 -18.292   5.367  1.00 23.96           C
ATOM      4  O   LEU A   1     -10.286 -18.800   5.585  1.00 24.32           O
ATOM      5  CB  LEU A   1      -7.433 -20.021   4.946  1.00 23.63           C
ATOM      6  CG  LEU A   1      -6.115 -20.738   5.185  1.00 26.77           C
ATOM      7  CD1 LEU A   1      -6.036 -22.048   4.453  1.00 25.38           C
ATOM      8  CD2 LEU A   1      -4.947 -19.848   4.770  1.00 25.60           C
ATOM      9  N   GLN A   2      -9.005 -17.186   4.642  1.00 22.23           N
ATOM     10  CA  GLN A   2     -10.067 -16.668   3.800  1.00 22.13           C
ATOM     11  C   GLN A   2      -9.737 -16.984   2.338  1.00 20.54           C
ATOM     12  O   GLN A   2      -8.614 -17.382   1.993  1.00 18.15           O
ATOM     13  CB  GLN A   2     -10.250 -15.157   4.026  1.00 22.97           C
ATOM     14  CG  GLN A   2     -10.235 -14.791   5.508  1.00 28.57           C
ATOM     15  CD  GLN A   2     -10.808 -13.439   5.807  1.00 36.43           C
ATOM     16  OE1 GLN A   2     -10.094 -12.425   5.734  1.00 38.45           O
ATOM     17  NE2 GLN A   2     -12.099 -13.404   6.168  1.00 39.04           N
ATOM     18  N   GLN A   3     -10.718 -16.799   1.467  1.00 19.57           N
ATOM     19  CA  GLN A   3     -10.534 -17.050   0.053  1.00 18.47           C
ATOM     20  C   GLN A   3      -9.876 -15.800  -0.531  1.00 18.52           C
ATOM     21  O   GLN A   3     -10.389 -14.633  -0.444  1.00 20.83           O
ATOM     22  CB  GLN A   3     -11.874 -17.355  -0.660  1.00 19.16           C
ATOM     23  CG  GLN A   3     -12.500 -18.674  -0.237  1.00 22.55           C
ATOM     24  CD  GLN A   3     -14.004 -18.808  -0.561  1.00 28.43           C
ATOM     25  OE1 GLN A   3     -14.737 -17.806  -0.692  1.00 33.66           O
ATOM     26  NE2 GLN A   3     -14.463 -20.042  -0.663  1.00 27.12           N
ATOM     27  N   TRP A   4      -8.723 -16.024  -1.102  1.00 16.19           N
ATOM     28  CA  TRP A   4      -7.999 -14.951  -1.715  1.00 14.81           C
ATOM     29  C   TRP A   4      -7.702 -15.366  -3.142  1.00 15.35           C
ATOM     30  O   TRP A   4      -7.581 -16.572  -3.447  1.00 15.05           O
ATOM     31  CB  TRP A   4      -6.703 -14.741  -0.942  1.00 14.17           C
ATOM     32  CG  TRP A   4      -6.941 -14.187   0.421  1.00 12.91           C
ATOM     33  CD1 TRP A   4      -6.824 -14.863   1.622  1.00 13.33           C
ATOM     34  CD2 TRP A   4      -7.345 -12.849   0.759  1.00 13.52           C
ATOM     35  NE1 TRP A   4      -7.094 -14.022   2.676  1.00 15.53           N
ATOM     36  CE2 TRP A   4      -7.433 -12.781   2.177  1.00 15.15           C
ATOM     37  CE3 TRP A   4      -7.620 -11.686   0.007  1.00 11.66           C
ATOM     38  CZ2 TRP A   4      -7.798 -11.599   2.860  1.00 15.45           C
ATOM     39  CZ3 TRP A   4      -7.978 -10.518   0.679  1.00 12.34           C
ATOM     40  CH2 TRP A   4      -8.065 -10.485   2.102  1.00 13.15           C
ATOM     41  N   LYS A   5      -7.495 -14.360  -3.988  1.00 15.43           N
ATOM     42  CA  LYS A   5      -7.077 -14.617  -5.356  1.00 14.65           C
ATOM     43  C   LYS A   5      -6.018 -13.613  -5.765  1.00 14.04           C
ATOM     44  O   LYS A   5      -5.904 -12.525  -5.178  1.00 12.98           O
ATOM     45  CB  LYS A   5      -8.269 -14.601  -6.314  1.00 15.47           C
ATOM     46  CG  LYS A   5      -8.984 -13.322  -6.476  1.00 19.62           C
ATOM     47  CD  LYS A   5     -10.473 -13.627  -6.838  1.00 27.90           C
ATOM     48  CE  LYS A   5     -11.303 -12.331  -6.856  1.00 27.15           C
ATOM     49  NZ  LYS A   5     -10.866 -11.643  -8.077  1.00 32.85           N
ATOM     50  N   VAL A   6      -5.236 -13.975  -6.755  1.00 12.55           N
ATOM     51  CA  VAL A   6      -4.196 -13.083  -7.255  1.00 13.46           C
ATOM     52  C   VAL A   6      -4.896 -11.799  -7.694  1.00 13.78           C
ATOM     53  O   VAL A   6      -5.999 -11.829  -8.336  1.00 14.88           O
ATOM     54  CB  VAL A   6      -3.413 -13.722  -8.427  1.00 13.04           C
ATOM     55  CG1 VAL A   6      -2.421 -12.729  -9.051  1.00 12.39           C
ATOM     56  CG2 VAL A   6      -2.602 -14.934  -7.938  1.00 14.56           C
ATOM     57  N   GLY A   7      -4.285 -10.670  -7.352  1.00 13.03           N
ATOM     58  CA  GLY A   7      -4.823  -9.380  -7.744  1.00 13.55           C
ATOM     59  C   GLY A   7      -5.762  -8.800  -6.688  1.00 12.52           C
ATOM     60  O   GLY A   7      -6.135  -7.630  -6.782  1.00 14.03           O
ATOM     61  N   ASP A   8      -6.181  -9.598  -5.708  1.00 13.27           N
ATOM     62  CA  ASP A   8      -7.110  -9.095  -4.651  1.00 11.63           C
ATOM     63  C   ASP A   8      -6.473  -7.984  -3.860  1.00 12.60           C
ATOM     64  O   ASP A   8      -5.256  -7.991  -3.660  1.00 10.59           O
ATOM     65  CB  ASP A   8      -7.483 -10.168  -3.635  1.00 12.58           C
ATOM     66  CG  ASP A   8      -8.687 -10.940  -4.014  1.00 15.59           C
ATOM     67  OD1 ASP A   8      -9.461 -10.471  -4.918  1.00 17.45           O
ATOM     68  OD2 ASP A   8      -8.965 -12.030  -3.416  1.00 15.07           O
ATOM     69  N   LYS A   9      -7.279  -6.998  -3.452  1.00 10.27           N
ATOM     70  CA  LYS A   9      -6.794  -5.994  -2.527  1.00 11.34           C
ATOM     71  C   LYS A   9      -6.890  -6.564  -1.112  1.00 10.56           C
ATOM     72  O   LYS A   9      -7.902  -7.171  -0.731  1.00 10.62           O
ATOM     73  CB  LYS A   9      -7.684  -4.758  -2.570  1.00 10.78           C
ATOM     74  CG  LYS A   9      -7.639  -3.984  -3.883  1.00 16.39           C
ATOM     75  CD  LYS A   9      -8.739  -2.865  -3.680  1.00 23.84           C
ATOM     76  CE  LYS A   9      -8.869  -1.873  -4.817  1.00 31.15           C
ATOM     77  NZ  LYS A   9      -8.768  -0.490  -4.258  1.00 33.93           N
ATOM     78  N   CYS A  10      -5.882  -6.306  -0.295  1.00 11.64           N
ATOM     79  CA  CYS A  10      -5.937  -6.775   1.075  1.00 10.84           C
ATOM     80  C   CYS A  10      -5.118  -5.751   1.901  1.00 11.41           C
ATOM     81  O   CYS A  10      -4.659  -4.729   1.369  1.00 12.26           O
ATOM     82  CB  CYS A  10      -5.323  -8.188   1.201  1.00 12.56           C
ATOM     83  SG  CYS A  10      -3.557  -8.228   0.822  1.00 13.22           S
ATOM     84  N   SER A  11      -4.939  -6.024   3.191  1.00 10.29           N
ATOM     85  CA  SER A  11      -3.951  -5.291   3.960  1.00  9.74           C
ATOM     86  C   SER A  11      -3.111  -6.320   4.701  1.00  9.45           C
ATOM     87  O   SER A  11      -3.509  -7.458   4.837  1.00  9.89           O
ATOM     88  CB  SER A  11      -4.664  -4.354   4.921  1.00 11.97           C
ATOM     89  OG  SER A  11      -5.313  -3.345   4.099  1.00 10.62           O
ATOM     90  N   ALA A  12      -1.900  -5.939   5.075  1.00 10.80           N
ATOM     91  CA  ALA A  12      -1.071  -6.896   5.789  1.00 10.51           C
ATOM     92  C   ALA A  12      -0.102  -6.176   6.681  1.00 11.16           C
ATOM     93  O   ALA A  12       0.182  -4.996   6.484  1.00 10.85           O
ATOM     94  CB  ALA A  12      -0.316  -7.802   4.736  1.00 11.66           C
ATOM     95  N   ILE A  13       0.398  -6.885   7.700  1.00 12.15           N
ATOM     96  CA  ILE A  13       1.419  -6.318   8.563  1.00 12.14           C
ATOM     97  C   ILE A  13       2.772  -6.441   7.901  1.00 13.09           C
ATOM     98  O   ILE A  13       3.253  -7.560   7.647  1.00 12.15           O
ATOM     99  CB  ILE A  13       1.394  -7.084   9.962  1.00 11.75           C
ATOM    100  CG1 ILE A  13      -0.033  -7.034  10.557  1.00 12.63           C
ATOM    101  CG2 ILE A  13       2.476  -6.570  10.880  1.00 11.99           C
ATOM    102  CD1 ILE A  13      -0.288  -8.030  11.796  1.00 13.30           C
ATOM    103  N   TRP A  14       3.441  -5.324   7.673  1.00 13.23           N
ATOM    104  CA  TRP A  14       4.764  -5.374   7.082  1.00 15.00           C
ATOM    105  C   TRP A  14       5.795  -5.775   8.141  1.00 16.94           C
ATOM    106  O   TRP A  14       5.800  -5.222   9.246  1.00 15.64           O
ATOM    107  CB  TRP A  14       5.106  -4.001   6.561  1.00 17.63           C
ATOM    108  CG  TRP A  14       6.193  -3.952   5.546  1.00 19.22           C
ATOM    109  CD1 TRP A  14       7.181  -4.883   5.296  1.00 20.09           C
ATOM    110  CD2 TRP A  14       6.390  -2.888   4.617  1.00 21.77           C
ATOM    111  NE1 TRP A  14       7.978  -4.441   4.258  1.00 22.51           N
ATOM    112  CE2 TRP A  14       7.500  -3.225   3.820  1.00 23.67           C
ATOM    113  CE3 TRP A  14       5.702  -1.679   4.355  1.00 23.79           C
ATOM    114  CZ2 TRP A  14       7.966  -2.378   2.794  1.00 26.89           C
ATOM    115  CZ3 TRP A  14       6.142  -0.846   3.340  1.00 25.93           C
ATOM    116  CH2 TRP A  14       7.272  -1.198   2.565  1.00 27.49           C
ATOM    117  N   SER A  15       6.655  -6.728   7.809  1.00 17.32           N
ATOM    118  CA  SER A  15       7.539  -7.295   8.835  1.00 20.48           C
ATOM    119  C   SER A  15       8.635  -6.321   9.226  1.00 20.42           C
ATOM    120  O   SER A  15       9.300  -6.505  10.260  1.00 20.80           O
ATOM    121  CB  SER A  15       8.128  -8.662   8.436  1.00 20.20           C
ATOM    122  OG  SER A  15       8.980  -8.528   7.307  1.00 26.42           O
ATOM    123  N   GLU A  16       8.820  -5.292   8.414  1.00 20.34           N
ATOM    124  CA  GLU A  16       9.868  -4.309   8.654  1.00 22.28           C
ATOM    125  C   GLU A  16       9.535  -3.378   9.819  1.00 20.57           C
ATOM    126  O   GLU A  16      10.437  -2.921  10.551  1.00 20.50           O
ATOM    127  CB  GLU A  16      10.143  -3.529   7.348  1.00 24.78           C
ATOM    128  CG  GLU A  16      10.036  -2.020   7.412  1.00 30.32           C
ATOM    129  CD  GLU A  16       9.413  -1.432   6.156  1.00 38.29           C
ATOM    130  OE1 GLU A  16      10.020  -1.611   5.060  1.00 39.09           O
ATOM    131  OE2 GLU A  16       8.312  -0.818   6.288  1.00 38.17           O
ATOM    132  N   ASP A  17       8.262  -3.077  10.011  1.00 18.29           N
ATOM    133  CA  ASP A  17       7.921  -2.113  11.069  1.00 17.58           C
ATOM    134  C   ASP A  17       6.750  -2.510  11.930  1.00 14.68           C
ATOM    135  O   ASP A  17       6.449  -1.800  12.879  1.00 16.83           O
ATOM    136  CB  ASP A  17       7.764  -0.671  10.536  1.00 17.63           C
ATOM    137  CG  ASP A  17       6.484  -0.485   9.730  1.00 20.47           C
ATOM    138  OD1 ASP A  17       5.795  -1.495   9.442  1.00 16.43           O
ATOM    139  OD2 ASP A  17       6.083   0.630   9.378  1.00 20.50           O
ATOM    140  N   GLY A  18       6.111  -3.655  11.632  1.00 13.48           N
ATOM    141  CA  GLY A  18       4.970  -4.148  12.390  1.00 11.88           C
ATOM    142  C   GLY A  18       3.698  -3.330  12.235  1.00 13.55           C
ATOM    143  O   GLY A  18       2.837  -3.377  13.102  1.00 13.22           O
ATOM    144  N   CYS A  19       3.601  -2.572  11.137  1.00 13.06           N
ATOM    145  CA  CYS A  19       2.416  -1.734  10.880  1.00 14.57           C
ATOM    146  C   CYS A  19       1.610  -2.322   9.739  1.00 13.39           C
ATOM    147  O   CYS A  19       2.163  -3.034   8.915  1.00 13.06           O
ATOM    148  CB  CYS A  19       2.849  -0.346  10.460  1.00 14.21           C
ATOM    149  SG  CYS A  19       3.638   0.579  11.836  1.00 20.69           S
ATOM    150  N   ILE A  20       0.337  -1.947   9.675  1.00 12.60           N
ATOM    151  CA  ILE A  20      -0.558  -2.460   8.646  1.00 12.49           C
ATOM    152  C   ILE A  20      -0.417  -1.583   7.402  1.00 11.02           C
ATOM    153  O   ILE A  20      -0.407  -0.351   7.543  1.00 11.27           O
ATOM    154  CB  ILE A  20      -1.984  -2.371   9.114  1.00 12.05           C
ATOM    155  CG1 ILE A  20      -2.246  -3.329  10.291  1.00 14.13           C
ATOM    156  CG2 ILE A  20      -2.984  -2.753   7.928  1.00 12.86           C
ATOM    157  CD1 ILE A  20      -3.643  -3.091  10.960  1.00 18.26           C
ATOM    158  N   TYR A  21      -0.371  -2.190   6.203  1.00 10.20           N
ATOM    159  CA  TYR A  21      -0.300  -1.407   4.974  1.00 10.90           C
ATOM    160  C   TYR A  21      -1.252  -1.979   3.979  1.00 11.43           C
ATOM    161  O   TYR A  21      -1.469  -3.178   3.999  1.00 10.59           O
ATOM    162  CB  TYR A  21       1.090  -1.447   4.384  1.00 12.34           C
ATOM    163  CG  TYR A  21       2.073  -0.613   5.175  1.00 14.56           C
ATOM    164  CD1 TYR A  21       2.833  -1.195   6.238  1.00 15.29           C
ATOM    165  CD2 TYR A  21       2.259   0.707   4.892  1.00 17.04           C
ATOM    166  CE1 TYR A  21       3.720  -0.476   6.971  1.00 14.67           C
ATOM    167  CE2 TYR A  21       3.199   1.473   5.648  1.00 17.35           C
ATOM    168  CZ  TYR A  21       3.915   0.862   6.686  1.00 18.16           C
ATOM    169  OH  TYR A  21       4.843   1.587   7.406  1.00 20.05           O
ATOM    170  N   PRO A  22      -1.826  -1.155   3.074  1.00 11.19           N
ATOM    171  CA  PRO A  22      -2.621  -1.716   1.973  1.00 11.58           C
ATOM    172  C   PRO A  22      -1.704  -2.499   1.039  1.00 10.75           C
ATOM    173  O   PRO A  22      -0.552  -2.112   0.797  1.00 11.36           O
ATOM    174  CB  PRO A  22      -3.104  -0.455   1.210  1.00 10.04           C
ATOM    175  CG  PRO A  22      -2.056   0.654   1.547  1.00 11.06           C
ATOM    176  CD  PRO A  22      -1.731   0.318   3.002  1.00 13.79           C
ATOM    177  N   ALA A  23      -2.244  -3.565   0.446  1.00 10.42           N
ATOM    178  CA  ALA A  23      -1.461  -4.407  -0.447  1.00 10.95           C
ATOM    179  C   ALA A  23      -2.352  -5.044  -1.509  1.00 11.55           C
ATOM    180  O   ALA A  23      -3.587  -4.995  -1.392  1.00 10.55           O
ATOM    181  CB  ALA A  23      -0.765  -5.480   0.365  1.00  9.80           C
ATOM    182  N   THR A  24      -1.704  -5.543  -2.572  1.00 11.13           N
ATOM    183  CA  THR A  24      -2.309  -6.377  -3.633  1.00 12.64           C
ATOM    184  C   THR A  24      -1.581  -7.741  -3.633  1.00 12.50           C
ATOM    185  O   THR A  24      -0.362  -7.791  -3.464  1.00 13.72           O
ATOM    186  CB  THR A  24      -2.055  -5.718  -4.995  1.00 11.23           C
ATOM    187  OG1 THR A  24      -2.580  -4.374  -4.961  1.00 17.52           O
ATOM    188  CG2 THR A  24      -2.869  -6.401  -6.012  1.00 15.61           C
ATOM    189  N   ILE A  25      -2.330  -8.836  -3.802  1.00 12.93           N
ATOM    190  CA  ILE A  25      -1.736 -10.153  -3.902  1.00 11.97           C
ATOM    191  C   ILE A  25      -1.153 -10.366  -5.288  1.00 12.75           C
ATOM    192  O   ILE A  25      -1.866 -10.258  -6.279  1.00 12.84           O
ATOM    193  CB  ILE A  25      -2.731 -11.262  -3.576  1.00 12.62           C
ATOM    194  CG1 ILE A  25      -3.292 -11.090  -2.147  1.00  9.88           C
ATOM    195  CG2 ILE A  25      -2.027 -12.642  -3.747  1.00 10.79           C
ATOM    196  CD1 ILE A  25      -4.509 -12.019  -1.855  1.00 10.89           C
ATOM    197  N   ALA A  26       0.138 -10.659  -5.324  1.00 13.06           N
ATOM    198  CA  ALA A  26       0.925 -10.824  -6.564  1.00 14.44           C
ATOM    199  C   ALA A  26       0.996 -12.294  -6.995  1.00 14.15           C
ATOM    200  O   ALA A  26       1.123 -12.579  -8.173  1.00 13.53           O
ATOM    201  CB  ALA A  26       2.363 -10.306  -6.345  1.00 13.48           C
ATOM    202  N   SER A  27       0.978 -13.200  -6.028  1.00 13.78           N
ATOM    203  CA  SER A  27       1.116 -14.631  -6.308  1.00 13.59           C
ATOM    204  C   SER A  27       0.645 -15.380  -5.090  1.00 12.87           C
ATOM    205  O   SER A  27       0.741 -14.864  -3.969  1.00 12.31           O
ATOM    206  CB  SER A  27       2.559 -15.014  -6.659  1.00 14.19           C
ATOM    207  OG  SER A  27       3.454 -14.807  -5.573  1.00 16.14           O
ATOM    208  N   ILE A  28       0.118 -16.578  -5.287  1.00 12.82           N
ATOM    209  CA  ILE A  28      -0.219 -17.419  -4.137  1.00 13.35           C
ATOM    210  C   ILE A  28       0.441 -18.816  -4.331  1.00 13.79           C
ATOM    211  O   ILE A  28       0.447 -19.361  -5.426  1.00 15.12           O
ATOM    212  CB  ILE A  28      -1.744 -17.566  -3.998  1.00 13.26           C
ATOM    213  CG1 ILE A  28      -2.457 -16.197  -3.799  1.00 12.72           C
ATOM    214  CG2 ILE A  28      -2.148 -18.529  -2.843  1.00 12.87           C
ATOM    215  CD1 ILE A  28      -3.932 -16.269  -4.004  1.00 13.05           C
ATOM    216  N   ASP A  29       0.977 -19.360  -3.266  1.00 13.13           N
ATOM    217  CA  ASP A  29       1.483 -20.728  -3.265  1.00 14.69           C
ATOM    218  C   ASP A  29       0.606 -21.528  -2.356  1.00 15.18           C
ATOM    219  O   ASP A  29       0.755 -21.532  -1.110  1.00 15.48           O
ATOM    220  CB  ASP A  29       2.955 -20.706  -2.813  1.00 14.24           C
ATOM    221  CG  ASP A  29       3.592 -22.086  -2.772  1.00 18.13           C
ATOM    222  OD1 ASP A  29       2.873 -23.114  -2.745  1.00 19.47           O
ATOM    223  OD2 ASP A  29       4.823 -22.187  -2.736  1.00 20.06           O
ATOM    224  N   PHE A  30      -0.356 -22.206  -2.981  1.00 15.31           N
ATOM    225  CA  PHE A  30      -1.409 -22.856  -2.229  1.00 16.43           C
ATOM    226  C   PHE A  30      -0.838 -24.018  -1.424  1.00 17.80           C
ATOM    227  O   PHE A  30      -1.254 -24.233  -0.296  1.00 19.78           O
ATOM    228  CB  PHE A  30      -2.536 -23.302  -3.176  1.00 15.86           C
ATOM    229  CG  PHE A  30      -3.464 -22.186  -3.558  1.00 15.90           C
ATOM    230  CD1 PHE A  30      -3.533 -21.729  -4.888  1.00 18.31           C
ATOM    231  CD2 PHE A  30      -4.244 -21.556  -2.596  1.00 17.37           C
ATOM    232  CE1 PHE A  30      -4.341 -20.648  -5.206  1.00 15.60           C
ATOM    233  CE2 PHE A  30      -5.079 -20.474  -2.931  1.00 17.36           C
ATOM    234  CZ  PHE A  30      -5.129 -20.043  -4.232  1.00 14.32           C
ATOM    235  N   LYS A  31       0.145 -24.727  -1.967  1.00 18.51           N
ATOM    236  CA  LYS A  31       0.701 -25.889  -1.252  1.00 20.39           C
ATOM    237  C   LYS A  31       1.381 -25.490   0.060  1.00 18.80           C
ATOM    238  O   LYS A  31       1.289 -26.214   1.065  1.00 20.18           O
ATOM    239  CB  LYS A  31       1.662 -26.702  -2.134  1.00 21.63           C
ATOM    240  CG  LYS A  31       1.097 -28.111  -2.533  1.00 28.48           C
ATOM    241  CD  LYS A  31       1.533 -28.536  -3.962  1.00 36.13           C
ATOM    242  CE  LYS A  31       0.549 -29.523  -4.652  1.00 38.94           C
ATOM    243  NZ  LYS A  31       0.324 -29.177  -6.121  1.00 41.55           N
ATOM    244  N   ARG A  32       2.035 -24.327   0.060  1.00 17.23           N
ATOM    245  CA  ARG A  32       2.680 -23.840   1.279  1.00 15.97           C
ATOM    246  C   ARG A  32       1.809 -22.880   2.084  1.00 16.15           C
ATOM    247  O   ARG A  32       2.161 -22.504   3.200  1.00 15.94           O
ATOM    248  CB  ARG A  32       4.023 -23.209   0.945  1.00 16.59           C
ATOM    249  CG  ARG A  32       4.951 -24.176   0.218  1.00 15.54           C
ATOM    250  CD  ARG A  32       6.408 -23.848   0.351  1.00 16.50           C
ATOM    251  NE  ARG A  32       7.214 -24.750  -0.495  1.00 15.46           N
ATOM    252  CZ  ARG A  32       7.758 -25.905  -0.044  1.00 15.79           C
ATOM    253  NH1 ARG A  32       7.628 -26.272   1.230  1.00 13.86           N
ATOM    254  NH2 ARG A  32       8.486 -26.646  -0.852  1.00 13.79           N
ATOM    255  N   GLU A  33       0.652 -22.529   1.517  1.00 15.83           N
ATOM    256  CA  GLU A  33      -0.303 -21.586   2.113  1.00 16.50           C
ATOM    257  C   GLU A  33       0.325 -20.208   2.327  1.00 15.79           C
ATOM    258  O   GLU A  33       0.074 -19.523   3.320  1.00 17.02           O
ATOM    259  CB  GLU A  33      -0.894 -22.154   3.412  1.00 16.84           C
ATOM    260  CG  GLU A  33      -1.638 -23.457   3.201  1.00 21.26           C
ATOM    261  CD  GLU A  33      -2.992 -23.346   2.481  1.00 27.84           C
ATOM    262  OE1 GLU A  33      -3.289 -22.391   1.761  1.00 30.26           O
ATOM    263  OE2 GLU A  33      -3.793 -24.279   2.634  1.00 34.42           O
ATOM    264  N   THR A  34       1.130 -19.804   1.383  1.00 14.63           N
ATOM    265  CA  THR A  34       1.723 -18.490   1.459  1.00 14.44           C
ATOM    266  C   THR A  34       1.330 -17.716   0.219  1.00 12.73           C
ATOM    267  O   THR A  34       0.794 -18.274  -0.772  1.00 12.77           O
ATOM    268  CB  THR A  34       3.283 -18.531   1.585  1.00 15.00           C
ATOM    269  OG1 THR A  34       3.867 -19.150   0.431  1.00 14.90           O
ATOM    270  CG2 THR A  34       3.738 -19.430   2.749  1.00 17.82           C
ATOM    271  N   CYS A  35       1.615 -16.429   0.278  1.00 12.36           N
ATOM    272  CA  CYS A  35       1.490 -15.588  -0.910  1.00 12.67           C
ATOM    273  C   CYS A  35       2.569 -14.522  -0.879  1.00 12.83           C
ATOM    274  O   CYS A  35       3.280 -14.385   0.127  1.00 13.81           O
ATOM    275  CB  CYS A  35       0.102 -14.968  -0.967  1.00 11.40           C
ATOM    276  SG  CYS A  35      -0.213 -13.905   0.487  1.00 13.78           S
ATOM    277  N   VAL A  36       2.730 -13.801  -1.987  1.00 11.72           N
ATOM    278  CA  VAL A  36       3.532 -12.605  -2.013  1.00 12.15           C
ATOM    279  C   VAL A  36       2.530 -11.431  -2.194  1.00 12.46           C
ATOM    280  O   VAL A  36       1.693 -11.443  -3.094  1.00 11.23           O
ATOM    281  CB  VAL A  36       4.507 -12.580  -3.158  1.00 13.52           C
ATOM    282  CG1 VAL A  36       5.240 -11.180  -3.278  1.00 14.49           C
ATOM    283  CG2 VAL A  36       5.520 -13.695  -3.005  1.00 13.54           C
ATOM    284  N   VAL A  37       2.666 -10.433  -1.331  1.00 11.94           N
ATOM    285  CA  VAL A  37       1.928  -9.164  -1.493  1.00 12.01           C
ATOM    286  C   VAL A  37       2.854  -8.021  -1.859  1.00 11.98           C
ATOM    287  O   VAL A  37       4.068  -8.018  -1.527  1.00 14.06           O
ATOM    288  CB  VAL A  37       1.102  -8.809  -0.230  1.00 11.85           C
ATOM    289  CG1 VAL A  37       0.251  -9.968   0.144  1.00 10.80           C
ATOM    290  CG2 VAL A  37       2.019  -8.468   0.982  1.00 13.39           C
ATOM    291  N   VAL A  38       2.279  -7.037  -2.555  1.00 11.36           N
ATOM    292  CA  VAL A  38       2.993  -5.842  -2.897  1.00 12.68           C
ATOM    293  C   VAL A  38       2.310  -4.704  -2.154  1.00 12.94           C
ATOM    294  O   VAL A  38       1.119  -4.473  -2.322  1.00 12.27           O
ATOM    295  CB  VAL A  38       2.937  -5.580  -4.409  1.00 13.33           C
ATOM    296  CG1 VAL A  38       3.583  -4.235  -4.775  1.00 14.79           C
ATOM    297  CG2 VAL A  38       3.611  -6.758  -5.202  1.00 14.04           C
ATOM    298  N   TYR A  39       3.074  -3.994  -1.349  1.00 13.53           N
ATOM    299  CA  TYR A  39       2.502  -2.911  -0.569  1.00 13.83           C
ATOM    300  C   TYR A  39       2.276  -1.734  -1.491  1.00 15.12           C
ATOM    301  O   TYR A  39       3.212  -1.185  -2.051  1.00 14.70           O
ATOM    302  CB  TYR A  39       3.405  -2.545   0.592  1.00 12.96           C
ATOM    303  CG  TYR A  39       3.509  -3.676   1.555  1.00 12.64           C
ATOM    304  CD1 TYR A  39       4.704  -4.400   1.654  1.00 12.69           C
ATOM    305  CD2 TYR A  39       2.373  -4.095   2.317  1.00 12.95           C
ATOM    306  CE1 TYR A  39       4.817  -5.520   2.558  1.00 14.20           C
ATOM    307  CE2 TYR A  39       2.488  -5.208   3.184  1.00 14.11           C
ATOM    308  CZ  TYR A  39       3.716  -5.886   3.309  1.00 13.71           C
ATOM    309  OH  TYR A  39       3.827  -6.981   4.164  1.00 14.52           O
ATOM    310  N   THR A  40       1.000  -1.401  -1.620  1.00 16.87           N
ATOM    311  CA  THR A  40       0.461  -0.435  -2.605  1.00 17.00           C
ATOM    312  C   THR A  40       0.998   0.945  -2.429  1.00 16.18           C
ATOM    313  O   THR A  40       0.633   1.642  -1.466  1.00 19.10           O
ATOM    314  CB  THR A  40      -1.058  -0.325  -2.358  1.00 17.63           C
ATOM    315  OG1 THR A  40      -1.674  -1.569  -2.609  1.00 18.88           O
ATOM    316  CG2 THR A  40      -1.736   0.594  -3.361  1.00 21.38           C
ATOM    317  N   GLY A  41       1.818   1.390  -3.368  1.00 16.38           N
ATOM    318  CA  GLY A  41       2.367   2.709  -3.296  1.00 16.60           C
ATOM    319  C   GLY A  41       3.594   2.787  -2.412  1.00 18.07           C
ATOM    320  O   GLY A  41       4.125   3.892  -2.171  1.00 18.86           O
ATOM    321  N   TYR A  42       4.063   1.630  -1.940  1.00 17.89           N
ATOM    322  CA  TYR A  42       5.247   1.571  -1.106  1.00 18.37           C
ATOM    323  C   TYR A  42       6.423   0.831  -1.767  1.00 19.33           C
ATOM    324  O   TYR A  42       7.492   0.682  -1.148  1.00 19.21           O
ATOM    325  CB  TYR A  42       4.906   0.929   0.228  1.00 18.52           C
ATOM    326  CG  TYR A  42       3.893   1.713   1.015  1.00 18.99           C
ATOM    327  CD1 TYR A  42       2.539   1.431   0.921  1.00 20.70           C
ATOM    328  CD2 TYR A  42       4.287   2.773   1.838  1.00 18.98           C
ATOM    329  CE1 TYR A  42       1.598   2.162   1.647  1.00 21.80           C
ATOM    330  CE2 TYR A  42       3.362   3.485   2.563  1.00 20.61           C
ATOM    331  CZ  TYR A  42       2.018   3.185   2.460  1.00 23.14           C
ATOM    332  OH  TYR A  42       1.063   3.907   3.169  1.00 27.79           O
ATOM    333  N   GLY A  43       6.194   0.310  -2.981  1.00 18.30           N
ATOM    334  CA  GLY A  43       7.235  -0.212  -3.850  1.00 18.95           C
ATOM    335  C   GLY A  43       7.948  -1.450  -3.403  1.00 20.71           C
ATOM    336  O   GLY A  43       9.038  -1.744  -3.893  1.00 21.00           O
ATOM    337  N   ASN A  44       7.358  -2.175  -2.455  1.00 20.36           N
ATOM    338  CA  ASN A  44       8.052  -3.266  -1.804  1.00 21.54           C
ATOM    339  C   ASN A  44       7.117  -4.461  -1.720  1.00 20.96           C
ATOM    340  O   ASN A  44       5.901  -4.297  -1.745  1.00 20.70           O
ATOM    341  CB  ASN A  44       8.455  -2.857  -0.373  1.00 22.58           C
ATOM    342  CG  ASN A  44       9.879  -2.320  -0.286  1.00 27.86           C
ATOM    343  OD1 ASN A  44      10.093  -1.154   0.082  1.00 31.24           O
ATOM    344  ND2 ASN A  44      10.870  -3.169  -0.629  1.00 32.44           N
ATOM    345  N   ARG A  45       7.681  -5.661  -1.608  1.00 20.25           N
ATOM    346  CA  ARG A  45       6.877  -6.860  -1.557  1.00 19.80           C
ATOM    347  C   ARG A  45       7.358  -7.775  -0.437  1.00 20.40           C
ATOM    348  O   ARG A  45       8.484  -7.652   0.063  1.00 19.90           O
ATOM    349  CB  ARG A  45       6.942  -7.584  -2.912  1.00 20.38           C
ATOM    350  CG  ARG A  45       8.260  -8.320  -3.085  1.00 22.71           C
ATOM    351  CD  ARG A  45       8.371  -9.036  -4.388  1.00 25.76           C
ATOM    352  NE  ARG A  45       8.416  -8.063  -5.457  1.00 26.60           N
ATOM    353  CZ  ARG A  45       8.257  -8.375  -6.720  1.00 26.60           C
ATOM    354  NH1 ARG A  45       8.059  -9.645  -7.041  1.00 28.78           N
ATOM    355  NH2 ARG A  45       8.314  -7.427  -7.646  1.00 22.60           N
ATOM    356  N   GLU A  46       6.526  -8.731  -0.073  1.00 18.63           N
ATOM    357  CA  GLU A  46       6.861  -9.577   1.041  1.00 20.06           C
ATOM    358  C   GLU A  46       6.027 -10.844   0.951  1.00 19.00           C
ATOM    359  O   GLU A  46       4.877 -10.784   0.528  1.00 18.38           O
ATOM    360  CB  GLU A  46       6.553  -8.776   2.317  1.00 19.72           C
ATOM    361  CG  GLU A  46       6.290  -9.540   3.559  1.00 24.74           C
ATOM    362  CD  GLU A  46       6.669  -8.694   4.740  1.00 28.00           C
ATOM    363  OE1 GLU A  46       5.828  -7.952   5.229  1.00 25.35           O
ATOM    364  OE2 GLU A  46       7.841  -8.766   5.136  1.00 34.34           O
ATOM    365  N   GLU A  47       6.615 -11.991   1.337  1.00 18.23           N
ATOM    366  CA  GLU A  47       5.842 -13.203   1.553  1.00 17.78           C
ATOM    367  C   GLU A  47       5.058 -13.077   2.817  1.00 16.52           C
ATOM    368  O   GLU A  47       5.570 -12.587   3.843  1.00 16.85           O
ATOM    369  CB  GLU A  47       6.784 -14.427   1.634  1.00 20.25           C
ATOM    370  CG  GLU A  47       6.094 -15.785   1.692  1.00 25.46           C
ATOM    371  CD  GLU A  47       6.986 -16.843   1.058  1.00 35.03           C
ATOM    372  OE1 GLU A  47       7.792 -17.450   1.798  1.00 35.95           O
ATOM    373  OE2 GLU A  47       6.928 -17.012  -0.190  1.00 39.30           O
ATOM    374  N   GLN A  48       3.818 -13.539   2.759  1.00 14.27           N
ATOM    375  CA  GLN A  48       2.892 -13.569   3.870  1.00 14.69           C
ATOM    376  C   GLN A  48       2.245 -14.947   3.902  1.00 15.36           C
ATOM    377  O   GLN A  48       1.992 -15.555   2.846  1.00 15.68           O
ATOM    378  CB  GLN A  48       1.742 -12.540   3.687  1.00 14.28           C
ATOM    379  CG  GLN A  48       2.132 -11.089   3.789  1.00 13.40           C
ATOM    380  CD  GLN A  48       2.285 -10.547   5.218  1.00 15.88           C
ATOM    381  OE1 GLN A  48       1.745 -11.103   6.182  1.00 16.89           O
ATOM    382  NE2 GLN A  48       3.001  -9.426   5.337  1.00 14.22           N
ATOM    383  N   ASN A  49       1.961 -15.454   5.094  1.00 15.31           N
ATOM    384  CA  ASN A  49       1.037 -16.574   5.195  1.00 16.53           C
ATOM    385  C   ASN A  49      -0.325 -16.080   4.774  1.00 15.03           C
ATOM    386  O   ASN A  49      -0.721 -14.967   5.149  1.00 13.44           O
ATOM    387  CB  ASN A  49       0.946 -17.087   6.620  1.00 18.97           C
ATOM    388  CG  ASN A  49       2.273 -17.606   7.117  1.00 22.69           C
ATOM    389  OD1 ASN A  49       2.986 -18.299   6.389  1.00 21.51           O
ATOM    390  ND2 ASN A  49       2.640 -17.220   8.342  1.00 23.88           N
ATOM    391  N   LEU A  50      -1.033 -16.870   3.966  1.00 13.95           N
ATOM    392  CA  LEU A  50      -2.422 -16.510   3.638  1.00 13.03           C
ATOM    393  C   LEU A  50      -3.252 -16.252   4.916  1.00 13.55           C
ATOM    394  O   LEU A  50      -4.083 -15.329   4.922  1.00 12.76           O
ATOM    395  CB  LEU A  50      -3.102 -17.596   2.801  1.00 12.70           C
ATOM    396  CG  LEU A  50      -2.618 -17.719   1.361  1.00 14.13           C
ATOM    397  CD1 LEU A  50      -3.046 -19.000   0.797  1.00 15.22           C
ATOM    398  CD2 LEU A  50      -3.218 -16.552   0.551  1.00 12.31           C
ATOM    399  N   SER A  51      -3.019 -17.015   5.994  1.00 12.04           N
ATOM    400  CA  SER A  51      -3.821 -16.846   7.219  1.00 14.70           C
ATOM    401  C   SER A  51      -3.647 -15.467   7.867  1.00 14.00           C
ATOM    402  O   SER A  51      -4.461 -15.090   8.700  1.00 16.53           O
ATOM    403  CB  SER A  51      -3.518 -17.930   8.272  1.00 13.76           C
ATOM    404  OG  SER A  51      -2.135 -17.943   8.495  1.00 17.61           O
ATOM    405  N   ASP A  52      -2.580 -14.767   7.521  1.00 14.52           N
ATOM    406  CA  ASP A  52      -2.220 -13.504   8.152  1.00 13.21           C
ATOM    407  C   ASP A  52      -2.735 -12.297   7.373  1.00 13.57           C
ATOM    408  O   ASP A  52      -2.547 -11.162   7.835  1.00 13.77           O
ATOM    409  CB  ASP A  52      -0.704 -13.363   8.298  1.00 13.35           C
ATOM    410  CG  ASP A  52      -0.114 -14.308   9.335  1.00 14.72           C
ATOM    411  OD1 ASP A  52      -0.856 -14.748  10.237  1.00 18.24           O
ATOM    412  OD2 ASP A  52       1.090 -14.627   9.298  1.00 17.84           O
ATOM    413  N   LEU A  53      -3.378 -12.519   6.213  1.00 11.97           N
ATOM    414  CA  LEU A  53      -3.864 -11.356   5.413  1.00 11.52           C
ATOM    415  C   LEU A  53      -5.081 -10.778   6.117  1.00 11.40           C
ATOM    416  O   LEU A  53      -5.845 -11.497   6.807  1.00 11.40           O
ATOM    417  CB  LEU A  53      -4.225 -11.794   3.975  1.00 10.24           C
ATOM    418  CG  LEU A  53      -3.009 -12.249   3.162  1.00 10.59           C
ATOM    419  CD1 LEU A  53      -3.585 -12.623   1.751  1.00 10.72           C
ATOM    420  CD2 LEU A  53      -1.851 -11.243   3.011  1.00  8.38           C
ATOM    421  N   LEU A  54      -5.261  -9.467   5.937  1.00 12.13           N
ATOM    422  CA  LEU A  54      -6.350  -8.757   6.545  1.00 10.57           C
ATOM    423  C   LEU A  54      -7.249  -8.133   5.484  1.00 11.42           C
ATOM    424  O   LEU A  54      -6.838  -7.877   4.336  1.00 10.91           O
ATOM    425  CB  LEU A  54      -5.821  -7.625   7.417  1.00 10.93           C
ATOM    426  CG  LEU A  54      -4.670  -7.912   8.413  1.00 13.72           C
ATOM    427  CD1 LEU A  54      -4.022  -6.652   8.938  1.00 13.71           C
ATOM    428  CD2 LEU A  54      -5.252  -8.771   9.521  1.00 15.19           C
ATOM    429  N   SER A  55      -8.457  -7.850   5.918  1.00 11.77           N
ATOM    430  CA  SER A  55      -9.408  -7.049   5.133  1.00 12.35           C
ATOM    431  C   SER A  55      -8.782  -5.808   4.555  1.00 11.34           C
ATOM    432  O   SER A  55      -8.066  -5.105   5.273  1.00 12.53           O
ATOM    433  CB  SER A  55     -10.524  -6.557   6.055  1.00 12.83           C
ATOM    434  OG  SER A  55     -11.385  -5.703   5.307  1.00 17.49           O
ATOM    435  N   PRO A  56      -9.082  -5.459   3.286  1.00 11.95           N
ATOM    436  CA  PRO A  56      -8.499  -4.250   2.733  1.00 12.92           C
ATOM    437  C   PRO A  56      -9.026  -2.991   3.436  1.00 13.91           C
ATOM    438  O   PRO A  56      -8.454  -1.967   3.206  1.00 12.67           O
ATOM    439  CB  PRO A  56      -8.891  -4.285   1.247  1.00 13.67           C
ATOM    440  CG  PRO A  56     -10.087  -5.141   1.173  1.00 13.27           C
ATOM    441  CD  PRO A  56      -9.835  -6.226   2.259  1.00 11.28           C
ATOM    442  N   ILE A  57     -10.087  -3.091   4.246  1.00 15.28           N
ATOM    443  CA  ILE A  57     -10.532  -1.950   5.065  1.00 18.46           C
ATOM    444  C   ILE A  57      -9.523  -1.549   6.167  1.00 19.93           C
ATOM    445  O   ILE A  57      -9.433  -0.361   6.538  1.00 19.05           O
ATOM    446  CB  ILE A  57     -11.896  -2.247   5.651  1.00 18.94           C
ATOM    447  CG1 ILE A  57     -12.921  -2.423   4.517  1.00 21.76           C
ATOM    448  CG2 ILE A  57     -12.354  -1.140   6.658  1.00 21.94           C
ATOM    449  CD1 ILE A  57     -14.255  -2.975   5.005  1.00 27.58           C
ATOM    450  N   CYS A  58      -8.762  -2.508   6.708  1.00 21.33           N
ATOM    451  CA  CYS A  58      -7.752  -2.160   7.725  1.00 23.96           C
ATOM    452  C   CYS A  58      -6.638  -1.369   7.151  1.00 24.98           C
ATOM    453  O   CYS A  58      -5.921  -1.867   6.287  1.00 25.48           O
ATOM    454  CB  CYS A  58      -7.096  -3.374   8.348  1.00 25.09           C
ATOM    455  SG  CYS A  58      -8.330  -4.518   8.714  1.00 27.50           S
ATOM    456  N   GLU A  59      -6.436  -0.173   7.670  1.00 26.02           N
ATOM    457  CA  GLU A  59      -5.281   0.615   7.237  1.00 28.66           C
ATOM    458  C   GLU A  59      -4.553   1.306   8.396  1.00 28.95           C
ATOM    459  O   GLU A  59      -3.508   1.941   8.276  1.00 29.73           O
ATOM    460  CB  GLU A  59      -5.693   1.567   6.104  1.00 29.32           C
ATOM    461  CG  GLU A  59      -5.832   0.826   4.774  1.00 31.74           C
ATOM    462  CD  GLU A  59      -6.244   1.687   3.604  1.00 33.34           C
ATOM    463  OE1 GLU A  59      -5.427   1.820   2.667  1.00 36.57           O
ATOM    464  OE2 GLU A  59      -7.392   2.175   3.578  1.00 33.03           O
ATOM    465  OXT GLU A  59      -4.973   1.221   9.549  1.00 30.39           O
