# Supplementary material for: Bayesian inference of protein structure from chemical shift data
Source: PeerJ. 2015 Mar 24;3:e861. doi: 10.7717/peerj.861 (PMC4375973; doi:10.7717/peerj.861)
Supplement: Supplemental Information 1 [file peerj-03-861-s001.gz › protein_g.str]

        1  1  1 MET HA   H   4.13 0.04 1 
        2  1  1 MET HB2  H   2.03 0.04 2 
        3  1  1 MET HB3  H   2.06 0.04 2 
        4  1  1 MET HG2  H   2.09 0.04 2 
        5  1  1 MET HG3  H   2.09 0.04 2 
        6  1  1 MET H    H   8.26 0.04 1 
        7  1  1 MET CA   C  54.5  0.10 1 
        8  1  1 MET CB   C  29.1  0.10 1 
        9  1  1 MET CG   C  32.2  0.10 1 
       10  2  2 GLN H    H   8.41 0.04 1 
       11  2  2 GLN HA   H   5.05 0.04 1 
       12  2  2 GLN HB2  H   1.89 0.04 2 
       13  2  2 GLN HB3  H   2.01 0.04 2 
       14  2  2 GLN HG2  H   2.23 0.04 2 
       15  2  2 GLN HG3  H   2.23 0.04 2 
       16  2  2 GLN HE21 H   7.62 0.04 2 
       17  2  2 GLN HE22 H   6.98 0.04 2 
       18  2  2 GLN CA   C  55.6  0.10 1 
       19  2  2 GLN CB   C  30.7  0.10 1 
       20  2  2 GLN CG   C  34.8  0.10 1 
       21  3  3 TYR H    H   9.07 0.04 1 
       22  3  3 TYR HA   H   5.36 0.04 1 
       23  3  3 TYR HB2  H   3.42 0.04 2 
       24  3  3 TYR HB3  H   2.73 0.04 2 
       25  3  3 TYR HD1  H   7.10 0.04 1 
       26  3  3 TYR HD2  H   7.10 0.04 1 
       27  3  3 TYR HE1  H   7.09 0.04 1 
       28  3  3 TYR HE2  H   7.10 0.04 1 
       29  3  3 TYR CA   C  57.1  0.10 1 
       30  3  3 TYR CB   C  43.6  0.10 1 
       31  3  3 TYR CD1  C 132.3  0.10 1 
       32  3  3 TYR CD2  C 132.5  0.10 1 
       33  3  3 TYR CE1  C 117.9  0.10 1 
       34  3  3 TYR CE2  C 117.8  0.10 1 
       35  3  3 TYR N    N 124.0  0.10 1 
       36  4  4 LYS H    H   9.10 0.04 1 
       37  4  4 LYS HA   H   5.22 0.04 1 
       38  4  4 LYS HB2  H   2.02 0.04 2 
       39  4  4 LYS HB3  H   1.87 0.04 2 
       40  4  4 LYS HG2  H   1.46 0.04 2 
       41  4  4 LYS HG3  H   1.23 0.04 2 
       42  4  4 LYS HD2  H   1.40 0.04 2 
       43  4  4 LYS HD3  H   1.40 0.04 2 
       44  4  4 LYS HE2  H   2.97 0.04 2 
       45  4  4 LYS HE3  H   2.96 0.04 2 
       46  4  4 LYS CA   C  55.0  0.10 1 
       47  4  4 LYS CB   C  36.0  0.10 1 
       48  4  4 LYS CG   C  25.5  0.10 1 
       49  4  4 LYS CD   C  28.2  0.10 1 
       50  4  4 LYS N    N 122.5  0.10 1 
       51  5  5 LEU H    H   8.62 0.04 1 
       52  5  5 LEU HA   H   4.97 0.04 1 
       53  5  5 LEU HB2  H   0.76 0.04 2 
       54  5  5 LEU HB3  H  -1.20 0.04 2 
       55  5  5 LEU HG   H   0.85 0.04 1 
       56  5  5 LEU HD1  H   0.46 0.04 2 
       57  5  5 LEU HD2  H   0.50 0.04 2 
       58  5  5 LEU CA   C  52.8  0.10 1 
       59  5  5 LEU CB   C  42.6  0.10 1 
       60  5  5 LEU CG   C  27.1  0.10 1 
       61  5  5 LEU CD1  C  24.5  0.10 1 
       62  5  5 LEU CD2  C  25.5  0.10 1 
       63  5  5 LEU N    N 126.4  0.10 1 
       64  6  6 VAL H    H   9.19 0.04 1 
       65  6  6 VAL HA   H   4.16 0.04 1 
       66  6  6 VAL HB   H   2.06 0.04 1 
       67  6  6 VAL HG1  H   0.83 0.04 2 
       68  6  6 VAL HG2  H   0.82 0.04 2 
       69  6  6 VAL CA   C  62.3  0.10 1 
       70  6  6 VAL CB   C  32.7  0.10 1 
       71  6  6 VAL CG1  C  21.3  0.10 1 
       72  6  6 VAL CG2  C  21.3  0.10 1 
       73  6  6 VAL N    N 127.0  0.10 1 
       74  7  7 ILE H    H   8.80 0.04 1 
       75  7  7 ILE HA   H   4.09 0.04 1 
       76  7  7 ILE HB   H   1.53 0.04 1 
       77  7  7 ILE HG12 H   1.31 0.04 2 
       78  7  7 ILE HG13 H   0.57 0.04 2 
       79  7  7 ILE HG2  H   0.70 0.04 1 
       80  7  7 ILE HD1  H   0.75 0.04 1 
       81  7  7 ILE CA   C  60.7  0.10 1 
       82  7  7 ILE CB   C  39.0  0.10 1 
       83  7  7 ILE CG1  C  27.7  0.10 1 
       84  7  7 ILE CG2  C  18.3  0.10 1 
       85  7  7 ILE CD1  C  14.6  0.10 1 
       86  7  7 ILE N    N 125.4  0.10 1 
       87  8  8 ASN H    H   8.99 0.04 1 
       88  8  8 ASN HA   H   5.28 0.04 1 
       89  8  8 ASN HB2  H   2.95 0.04 2 
       90  8  8 ASN HB3  H   2.51 0.04 2 
       91  8  8 ASN HD21 H   7.20 0.04 2 
       92  8  8 ASN HD22 H   6.80 0.04 2 
       93  8  8 ASN CA   C  50.8  0.10 1 
       94  8  8 ASN CB   C  38.1  0.10 1 
       95  8  8 ASN N    N 128.9  0.10 1 
       96  9  9 GLY H    H   7.92 0.04 1 
       97  9  9 GLY HA2  H   4.43 0.04 2 
       98  9  9 GLY HA3  H   4.06 0.04 2 
       99  9  9 GLY CA   C  44.7  0.10 1 
      100  9  9 GLY N    N 110.2  0.10 1 
      101 10 10 LYS H    H   9.52 0.04 1 
      102 10 10 LYS HA   H   4.06 0.04 1 
      103 10 10 LYS HB2  H   1.81 0.04 2 
      104 10 10 LYS HB3  H   1.81 0.04 2 
      105 10 10 LYS HG2  H   1.46 0.04 2 
      106 10 10 LYS HG3  H   1.46 0.04 2 
      107 10 10 LYS HD2  H   1.76 0.04 2 
      108 10 10 LYS HD3  H   1.46 0.04 2 
      109 10 10 LYS HE2  H   2.93 0.04 2 
      110 10 10 LYS HE3  H   2.93 0.04 2 
      111 10 10 LYS CA   C  59.2  0.10 1 
      112 10 10 LYS CB   C  32.9  0.10 1 
      113 10 10 LYS CG   C  25.6  0.10 1 
      114 10 10 LYS CD   C  29.1  0.10 1 
      115 10 10 LYS N    N 120.7  0.10 1 
      116 11 11 THR H    H   8.79 0.04 1 
      117 11 11 THR HA   H   4.36 0.04 1 
      118 11 11 THR HB   H   4.19 0.04 1 
      119 11 11 THR HG2  H   1.12 0.04 1 
      120 11 11 THR CA   C  62.0  0.10 1 
      121 11 11 THR CB   C  69.8  0.10 1 
      122 11 11 THR CG2  C  21.9  0.10 1 
      123 11 11 THR N    N 108.9  0.10 1 
      124 12 12 LEU H    H   7.58 0.04 1 
      125 12 12 LEU HA   H   4.44 0.04 1 
      126 12 12 LEU HB2  H   1.57 0.04 2 
      127 12 12 LEU HB3  H   1.37 0.04 2 
      128 12 12 LEU HG   H   1.32 0.04 1 
      129 12 12 LEU HD1  H   0.87 0.04 2 
      130 12 12 LEU HD2  H   0.78 0.04 2 
      131 12 12 LEU CA   C  55.0  0.10 1 
      132 12 12 LEU CB   C  43.3  0.10 1 
      133 12 12 LEU CG   C  27.5  0.10 1 
      134 12 12 LEU CD1  C  25.0  0.10 1 
      135 12 12 LEU CD2  C  23.7  0.10 1 
      136 12 12 LEU N    N 125.7  0.10 1 
      137 13 13 LYS H    H   8.14 0.04 1 
      138 13 13 LYS HA   H   5.12 0.04 1 
      139 13 13 LYS HB2  H   1.87 0.04 2 
      140 13 13 LYS HB3  H   1.72 0.04 2 
      141 13 13 LYS HG2  H   1.42 0.04 2 
      142 13 13 LYS HG3  H   1.43 0.04 2 
      143 13 13 LYS HD2  H   1.75 0.04 2 
      144 13 13 LYS HD3  H   1.75 0.04 2 
      145 13 13 LYS HE2  H   2.93 0.04 2 
      146 13 13 LYS HE3  H   2.93 0.04 2 
      147 13 13 LYS CA   C  53.9  0.10 1 
      148 13 13 LYS CB   C  34.8  0.10 1 
      149 13 13 LYS CG   C  25.2  0.10 1 
      150 13 13 LYS CD   C  29.2  0.10 1 
      151 13 13 LYS N    N 123.5  0.10 1 
      152 14 14 GLY H    H   8.34 0.04 1 
      153 14 14 GLY HA2  H   4.23 0.04 2 
      154 14 14 GLY HA3  H   4.14 0.04 2 
      155 14 14 GLY CA   C  45.2  0.10 1 
      156 14 14 GLY N    N 109.1  0.10 1 
      157 15 15 GLU H    H   8.39 0.04 1 
      158 15 15 GLU HA   H   5.60 0.04 1 
      159 15 15 GLU HB2  H   2.03 0.04 2 
      160 15 15 GLU HB3  H   1.91 0.04 2 
      161 15 15 GLU HG2  H   2.15 0.04 2 
      162 15 15 GLU HG3  H   2.15 0.04 2 
      163 15 15 GLU CA   C  54.5  0.10 1 
      164 15 15 GLU CB   C  33.8  0.10 1 
      165 15 15 GLU CG   C  36.0  0.10 1 
      166 15 15 GLU N    N 118.2  0.10 1 
      167 16 16 THR H    H   8.82 0.04 1 
      168 16 16 THR HA   H   4.73 0.04 1 
      169 16 16 THR HB   H   3.93 0.04 1 
      170 16 16 THR HG2  H   0.46 0.04 1 
      171 16 16 THR CA   C  60.6  0.10 1 
      172 16 16 THR CB   C  69.5  0.10 1 
      173 16 16 THR CG2  C  19.3  0.10 1 
      174 16 16 THR N    N 115.6  0.10 1 
      175 17 17 THR H    H   8.14 0.04 1 
      176 17 17 THR HA   H   5.79 0.04 1 
      177 17 17 THR HB   H   4.28 0.04 1 
      178 17 17 THR HG2  H   1.20 0.04 1 
      179 17 17 THR CA   C  59.8  0.10 1 
      180 17 17 THR CB   C  73.1  0.10 1 
      181 17 17 THR CG2  C  21.4  0.10 1 
      182 17 17 THR N    N 111.8  0.10 1 
      183 18 18 THR H    H   8.93 0.04 1 
      184 18 18 THR HA   H   4.64 0.04 1 
      185 18 18 THR HB   H   3.78 0.04 1 
      186 18 18 THR HG2  H   0.43 0.04 1 
      187 18 18 THR CA   C  61.9  0.10 1 
      188 18 18 THR CB   C  70.0  0.10 1 
      189 18 18 THR CG2  C  19.3  0.10 1 
      190 18 18 THR N    N 115.1  0.10 1 
      191 19 19 LYS H    H   7.95 0.04 1 
      192 19 19 LYS HA   H   5.33 0.04 1 
      193 19 19 LYS HB2  H   1.72 0.04 2 
      194 19 19 LYS HB3  H   1.72 0.04 2 
      195 19 19 LYS HG2  H   1.24 0.04 2 
      196 19 19 LYS HG3  H   1.47 0.04 2 
      197 19 19 LYS HD2  H   1.65 0.04 2 
      198 19 19 LYS HD3  H   1.65 0.04 2 
      199 19 19 LYS HE2  H   2.93 0.04 2 
      200 19 19 LYS HE3  H   2.93 0.04 2 
      201 19 19 LYS CA   C  55.0  0.10 1 
      202 19 19 LYS CB   C  33.8  0.10 1 
      203 19 19 LYS CG   C  25.1  0.10 1 
      204 19 19 LYS CD   C  29.3  0.10 1 
      205 19 19 LYS N    N 124.3  0.10 1 
      206 20 20 ALA H    H   9.11 0.04 1 
      207 20 20 ALA HA   H   4.78 0.04 1 
      208 20 20 ALA HB   H   1.33 0.04 1 
      209 20 20 ALA CA   C  50.9  0.10 1 
      210 20 20 ALA CB   C  23.8  0.10 1 
      211 20 20 ALA N    N 124.6  0.10 1 
      212 21 21 VAL H    H   8.48 0.04 1 
      213 21 21 VAL HA   H   4.11 0.04 1 
      214 21 21 VAL HB   H   2.18 0.04 1 
      215 21 21 VAL HG1  H   0.97 0.04 2 
      216 21 21 VAL HG2  H   0.97 0.04 2 
      217 21 21 VAL CA   C  63.3  0.10 1 
      218 21 21 VAL CB   C  32.2  0.10 1 
      219 21 21 VAL CG1  C  20.0  0.10 1 
      220 21 21 VAL CG2  C  20.0  0.10 1 
      221 21 21 VAL N    N 115.3  0.10 1 
      222 22 22 ASP H    H   7.31 0.04 1 
      223 22 22 ASP HA   H   4.71 0.04 1 
      224 22 22 ASP HB2  H   2.94 0.04 2 
      225 22 22 ASP HB3  H   3.09 0.04 2 
      226 22 22 ASP CA   C  52.4  0.10 1 
      227 22 22 ASP CB   C  42.2  0.10 1 
      228 22 22 ASP N    N 115.2  0.10 1 
      229 23 23 ALA H    H   8.37 0.04 1 
      230 23 23 ALA HA   H   3.34 0.04 1 
      231 23 23 ALA HB   H   1.17 0.04 1 
      232 23 23 ALA CA   C  54.9  0.10 1 
      233 23 23 ALA CB   C  17.5  0.10 1 
      234 23 23 ALA N    N 121.0  0.10 1 
      235 24 24 GLU H    H   8.41 0.04 1 
      236 24 24 GLU HA   H   3.86 0.04 1 
      237 24 24 GLU HB2  H   1.96 0.04 2 
      238 24 24 GLU HB3  H   1.80 0.04 2 
      239 24 24 GLU HG2  H   2.18 0.04 2 
      240 24 24 GLU HG3  H   2.18 0.04 2 
      241 24 24 GLU CA   C  59.7  0.10 1 
      242 24 24 GLU CB   C  29.1  0.10 1 
      243 24 24 GLU CG   C  36.8  0.10 1 
      244 24 24 GLU N    N 118.9  0.10 1 
      245 25 25 THR H    H   8.38 0.04 1 
      246 25 25 THR HA   H   3.67 0.04 1 
      247 25 25 THR HB   H   4.00 0.04 1 
      248 25 25 THR HG2  H   1.23 0.04 1 
      249 25 25 THR CA   C  66.8  0.10 1 
      250 25 25 THR CB   C  68.0  0.10 1 
      251 25 25 THR CG2  C  21.4  0.10 1 
      252 25 25 THR N    N 117.4  0.10 1 
      253 26 26 ALA H    H   7.22 0.04 1 
      254 26 26 ALA HA   H   3.19 0.04 1 
      255 26 26 ALA HB   H   0.47 0.04 1 
      256 26 26 ALA CA   C  55.0  0.10 1 
      257 26 26 ALA CB   C  17.3  0.10 1 
      258 26 26 ALA N    N 125.1  0.10 1 
      259 27 27 GLU H    H   8.37 0.04 1 
      260 27 27 GLU HA   H   2.59 0.04 1 
      261 27 27 GLU HB2  H   1.84 0.04 2 
      262 27 27 GLU HB3  H   1.92 0.04 2 
      263 27 27 GLU HG2  H   1.57 0.04 2 
      264 27 27 GLU HG3  H   1.57 0.04 2 
      265 27 27 GLU CA   C  59.7  0.10 1 
      266 27 27 GLU CB   C  29.2  0.10 1 
      267 27 27 GLU CG   C  35.9  0.10 1 
      268 27 27 GLU N    N 117.4  0.10 1 
      269 28 28 LYS H    H   7.17 0.04 1 
      270 28 28 LYS HA   H   3.67 0.04 1 
      271 28 28 LYS HB2  H   1.75 0.04 2 
      272 28 28 LYS HB3  H   1.75 0.04 2 
      273 28 28 LYS HG2  H   1.29 0.04 2 
      274 28 28 LYS HG3  H   1.51 0.04 2 
      275 28 28 LYS HD2  H   1.57 0.04 2 
      276 28 28 LYS HD3  H   1.57 0.04 2 
      277 28 28 LYS HE2  H   2.85 0.04 2 
      278 28 28 LYS HE3  H   2.85 0.04 2 
      279 28 28 LYS CA   C  59.6  0.10 1 
      280 28 28 LYS CB   C  32.2  0.10 1 
      281 28 28 LYS CG   C  25.3  0.10 1 
      282 28 28 LYS CD   C  29.1  0.10 1 
      283 28 28 LYS N    N 116.3  0.10 1 
      284 29 29 ALA H    H   7.20 0.04 1 
      285 29 29 ALA HA   H   4.09 0.04 1 
      286 29 29 ALA HB   H   1.20 0.04 1 
      287 29 29 ALA CA   C  54.7  0.10 1 
      288 29 29 ALA CB   C  17.5  0.10 1 
      289 29 29 ALA N    N 122.0  0.10 1 
      290 30 30 PHE H    H   8.61 0.04 1 
      291 30 30 PHE HA   H   4.78 0.04 1 
      292 30 30 PHE HB2  H   3.34 0.04 2 
      293 30 30 PHE HB3  H   2.83 0.04 2 
      294 30 30 PHE HD1  H   6.61 0.04 1 
      295 30 30 PHE HD2  H   6.64 0.04 1 
      296 30 30 PHE HE1  H   7.19 0.04 1 
      297 30 30 PHE HE2  H   7.19 0.04 1 
      298 30 30 PHE HZ   H   7.53 0.04 1 
      299 30 30 PHE CA   C  56.6  0.10 1 
      300 30 30 PHE CB   C  37.4  0.10 1 
      301 30 30 PHE CD1  C 131.3  0.10 1 
      302 30 30 PHE CD2  C 131.4  0.10 1 
      303 30 30 PHE CE1  C 130.6  0.10 1 
      304 30 30 PHE CE2  C 130.5  0.10 1 
      305 30 30 PHE CZ   C 129.1  0.10 1 
      306 30 30 PHE N    N 119.6  0.10 1 
      307 31 31 LYS H    H   9.03 0.04 1 
      308 31 31 LYS HA   H   4.09 0.04 1 
      309 31 31 LYS HB2  H   1.53 0.04 2 
      310 31 31 LYS HB3  H   1.62 0.04 2 
      311 31 31 LYS HG2  H   0.40 0.04 2 
      312 31 31 LYS HG3  H   0.73 0.04 2 
      313 31 31 LYS HD2  H   1.05 0.04 2 
      314 31 31 LYS HD3  H   0.99 0.04 2 
      315 31 31 LYS HE2  H   3.69 0.04 2 
      316 31 31 LYS HE3  H   3.67 0.04 2 
      317 31 31 LYS CA   C  59.7  0.10 1 
      318 31 31 LYS CB   C  31.6  0.10 1 
      319 31 31 LYS CG   C  25.6  0.10 1 
      320 31 31 LYS CD   C  28.6  0.10 1 
      321 31 31 LYS N    N 122.8  0.10 1 
      322 32 32 GLN H    H   7.51 0.04 1 
      323 32 32 GLN HA   H   4.03 0.04 1 
      324 32 32 GLN HB2  H   2.20 0.04 2 
      325 32 32 GLN HB3  H   2.20 0.04 2 
      326 32 32 GLN HG2  H   2.19 0.04 2 
      327 32 32 GLN HG3  H   2.39 0.04 2 
      328 32 32 GLN HE21 H   7.96 0.04 2 
      329 32 32 GLN HE22 H   6.91 0.04 2 
      330 32 32 GLN CA   C  58.7  0.10 1 
      331 32 32 GLN CB   C  28.1  0.10 1 
      332 32 32 GLN CG   C  33.3  0.10 1 
      333 32 32 GLN N    N 119.6  0.10 1 
      334 33 33 TYR H    H   8.08 0.04 1 
      335 33 33 TYR HA   H   4.25 0.04 1 
      336 33 33 TYR HB2  H   3.29 0.04 2 
      337 33 33 TYR HB3  H   3.29 0.04 2 
      338 33 33 TYR HD1  H   6.95 0.04 1 
      339 33 33 TYR HD2  H   6.94 0.04 1 
      340 33 33 TYR HE1  H   6.67 0.04 1 
      341 33 33 TYR HE2  H   6.66 0.04 1 
      342 33 33 TYR CA   C  61.8  0.10 1 
      343 33 33 TYR CB   C  38.7  0.10 1 
      344 33 33 TYR CD1  C 132.5  0.10 1 
      345 33 33 TYR CD2  C 132.3  0.10 1 
      346 33 33 TYR CE1  C 117.8  0.10 1 
      347 33 33 TYR CE2  C 117.9  0.10 1 
      348 33 33 TYR N    N 120.4  0.10 1 
      349 34 34 ALA H    H   9.21 0.04 1 
      350 34 34 ALA HA   H   3.78 0.04 1 
      351 34 34 ALA HB   H   1.82 0.04 1 
      352 34 34 ALA CA   C  56.1  0.10 1 
      353 34 34 ALA CB   C  17.7  0.10 1 
      354 34 34 ALA N    N 122.3  0.10 1 
      355 35 35 ASN H    H   8.39 0.04 1 
      356 35 35 ASN HA   H   4.46 0.04 1 
      357 35 35 ASN HB2  H   2.92 0.04 2 
      358 35 35 ASN HB3  H   2.92 0.04 2 
      359 35 35 ASN HD21 H   7.61 0.04 2 
      360 35 35 ASN HD22 H   6.93 0.04 2 
      361 35 35 ASN CA   C  57.0  0.10 1 
      362 35 35 ASN CB   C  39.0  0.10 1 
      363 35 35 ASN N    N 117.7  0.10 1 
      364 36 36 ASP H    H   8.83 0.04 1 
      365 36 36 ASP HA   H   4.36 0.04 1 
      366 36 36 ASP HB2  H   2.55 0.04 2 
      367 36 36 ASP HB3  H   2.71 0.04 2 
      368 36 36 ASP CA   C  56.7  0.10 1 
      369 36 36 ASP CB   C  40.0  0.10 1 
      370 36 36 ASP N    N 121.1  0.10 1 
      371 37 37 ASN H    H   7.39 0.04 1 
      372 37 37 ASN HA   H   4.61 0.04 1 
      373 37 37 ASN HB2  H   2.68 0.04 2 
      374 37 37 ASN HB3  H   2.07 0.04 2 
      375 37 37 ASN HD21 H   6.65 0.04 2 
      376 37 37 ASN HD22 H   6.39 0.04 2 
      377 37 37 ASN CA   C  53.7  0.10 1 
      378 37 37 ASN CB   C  40.0  0.10 1 
      379 37 37 ASN N    N 115.2  0.10 1 
      380 38 38 GLY H    H   7.80 0.04 1 
      381 38 38 GLY HA2  H   3.92 0.04 2 
      382 38 38 GLY HA3  H   3.92 0.04 2 
      383 38 38 GLY CA   C  46.4  0.10 1 
      384 38 38 GLY N    N 108.2  0.10 1 
      385 39 39 VAL H    H   8.12 0.04 1 
      386 39 39 VAL HA   H   4.14 0.04 1 
      387 39 39 VAL HB   H   1.76 0.04 1 
      388 39 39 VAL HG1  H   0.66 0.04 2 
      389 39 39 VAL HG2  H   0.79 0.04 2 
      390 39 39 VAL CA   C  61.7  0.10 1 
      391 39 39 VAL CB   C  33.3  0.10 1 
      392 39 39 VAL CG1  C  21.4  0.10 1 
      393 39 39 VAL CG2  C  21.4  0.10 1 
      394 39 39 VAL N    N 120.8  0.10 1 
      395 40 40 ASP H    H   8.77 0.04 1 
      396 40 40 ASP HA   H   4.89 0.04 1 
      397 40 40 ASP HB2  H   2.75 0.04 2 
      398 40 40 ASP HB3  H   2.56 0.04 2 
      399 40 40 ASP CA   C  52.8  0.10 1 
      400 40 40 ASP CB   C  43.1  0.10 1 
      401 40 40 ASP N    N 128.0  0.10 1 
      402 41 41 GLY H    H   7.91 0.04 1 
      403 41 41 GLY HA2  H   4.34 0.04 2 
      404 41 41 GLY HA3  H   3.54 0.04 2 
      405 41 41 GLY CA   C  45.4  0.10 1 
      406 41 41 GLY N    N 107.1  0.10 1 
      407 42 42 VAL H    H   8.25 0.04 1 
      408 42 42 VAL HA   H   4.38 0.04 1 
      409 42 42 VAL HB   H   1.95 0.04 1 
      410 42 42 VAL HG1  H   0.98 0.04 2 
      411 42 42 VAL HG2  H   1.04 0.04 2 
      412 42 42 VAL CA   C  62.1  0.10 1 
      413 42 42 VAL CB   C  33.4  0.10 1 
      414 42 42 VAL CG1  C  21.4  0.10 1 
      415 42 42 VAL CG2  C  21.4  0.10 1 
      416 42 42 VAL N    N 120.3  0.10 1 
      417 43 43 TRP H    H   9.36 0.04 1 
      418 43 43 TRP HA   H   5.36 0.04 1 
      419 43 43 TRP HB2  H   3.34 0.04 2 
      420 43 43 TRP HB3  H   3.14 0.04 2 
      421 43 43 TRP HD1  H   7.16 0.04 1 
      422 43 43 TRP HE1  H  10.13 0.04 1 
      423 43 43 TRP HE3  H   7.17 0.04 1 
      424 43 43 TRP HZ2  H   7.14 0.04 1 
      425 43 43 TRP HZ3  H   6.68 0.04 1 
      426 43 43 TRP HH2  H   6.82 0.04 1 
      427 43 43 TRP CA   C  57.6  0.10 1 
      428 43 43 TRP CB   C  30.2  0.10 1 
      429 43 43 TRP CD1  C 126.2  0.10 1 
      430 43 43 TRP CE3  C 120.4  0.10 1 
      431 43 43 TRP CZ2  C 114.2  0.10 1 
      432 43 43 TRP CZ3  C 121.6  0.10 1 
      433 43 43 TRP CH2  C 123.8  0.10 1 
      434 43 43 TRP N    N 130.7  0.10 1 
      435 44 44 THR H    H   9.40 0.04 1 
      436 44 44 THR HA   H   4.83 0.04 1 
      437 44 44 THR HB   H   4.26 0.04 1 
      438 44 44 THR HG2  H   1.16 0.04 1 
      439 44 44 THR CA   C  60.3  0.10 1 
      440 44 44 THR CB   C  72.1  0.10 1 
      441 44 44 THR CG2  C  22.4  0.10 1 
      442 44 44 THR N    N 114.5  0.10 1 
      443 45 45 TYR H    H   8.58 0.04 1 
      444 45 45 TYR HA   H   4.97 0.04 1 
      445 45 45 TYR HB2  H   2.49 0.04 2 
      446 45 45 TYR HB3  H   2.88 0.04 2 
      447 45 45 TYR HD1  H   5.89 0.04 1 
      448 45 45 TYR HD2  H   5.89 0.04 1 
      449 45 45 TYR HE1  H   6.31 0.04 1 
      450 45 45 TYR HE2  H   6.31 0.04 1 
      451 45 45 TYR CA   C  57.0  0.10 1 
      452 45 45 TYR CB   C  41.6  0.10 1 
      453 45 45 TYR CD1  C 132.3  0.10 1 
      454 45 45 TYR CD2  C 132.5  0.10 1 
      455 45 45 TYR CE1  C 117.9  0.10 1 
      456 45 45 TYR CE2  C 117.8  0.10 1 
      457 45 45 TYR N    N 120.1  0.10 1 
      458 46 46 ASP H    H   7.58 0.04 1 
      459 46 46 ASP HA   H   4.58 0.04 1 
      460 46 46 ASP HB2  H   2.58 0.04 2 
      461 46 46 ASP HB3  H   2.25 0.04 2 
      462 46 46 ASP CA   C  51.9  0.10 1 
      463 46 46 ASP CB   C  43.1  0.10 1 
      464 46 46 ASP N    N 128.3  0.10 1 
      465 47 47 ASP H    H   8.59 0.04 1 
      466 47 47 ASP HA   H   4.11 0.04 1 
      467 47 47 ASP HB2  H   2.50 0.04 2 
      468 47 47 ASP HB3  H   2.82 0.04 2 
      469 47 47 ASP CA   C  56.5  0.10 1 
      470 47 47 ASP CB   C  42.1  0.10 1 
      471 47 47 ASP N    N 124.8  0.10 1 
      472 48 48 ALA H    H   8.34 0.04 1 
      473 48 48 ALA HA   H   4.09 0.04 1 
      474 48 48 ALA HB   H   1.49 0.04 1 
      475 48 48 ALA CA   C  55.0  0.10 1 
      476 48 48 ALA CB   C  18.3  0.10 1 
      477 48 48 ALA N    N 119.7  0.10 1 
      478 49 49 THR H    H   7.00 0.04 1 
      479 49 49 THR HA   H   4.39 0.04 1 
      480 49 49 THR HB   H   4.39 0.04 1 
      481 49 49 THR HG2  H   1.06 0.04 1 
      482 49 49 THR CA   C  60.2  0.10 1 
      483 49 49 THR CB   C  70.0  0.10 1 
      484 49 49 THR CG2  C  21.4  0.10 1 
      485 49 49 THR N    N 103.2  0.10 1 
      486 50 50 LYS H    H   7.86 0.04 1 
      487 50 50 LYS HA   H   4.19 0.04 1 
      488 50 50 LYS HB2  H   2.01 0.04 2 
      489 50 50 LYS HB3  H   2.01 0.04 2 
      490 50 50 LYS HG2  H   1.24 0.04 2 
      491 50 50 LYS HG3  H   1.40 0.04 2 
      492 50 50 LYS HD2  H   1.74 0.04 2 
      493 50 50 LYS HD3  H   1.41 0.04 2 
      494 50 50 LYS HE2  H   2.93 0.04 2 
      495 50 50 LYS HE3  H   2.93 0.04 2 
      496 50 50 LYS CA   C  56.6  0.10 1 
      497 50 50 LYS CB   C  28.6  0.10 1 
      498 50 50 LYS CG   C  24.9  0.10 1 
      499 50 50 LYS CD   C  28.8  0.10 1 
      500 50 50 LYS N    N 123.1  0.10 1 
      501 51 51 THR H    H   7.39 0.04 1 
      502 51 51 THR HA   H   5.49 0.04 1 
      503 51 51 THR HB   H   3.75 0.04 1 
      504 51 51 THR HG2  H   0.96 0.04 1 
      505 51 51 THR CA   C  62.3  0.10 1 
      506 51 51 THR CB   C  72.1  0.10 1 
      507 51 51 THR CG2  C  20.9  0.10 1 
      508 51 51 THR N    N 111.2  0.10 1 
      509 52 52 PHE H    H  10.39 0.04 1 
      510 52 52 PHE HA   H   5.63 0.04 1 
      511 52 52 PHE HB2  H   3.21 0.04 2 
      512 52 52 PHE HB3  H   3.21 0.04 2 
      513 52 52 PHE HD1  H   6.61 0.04 1 
      514 52 52 PHE HD2  H   6.62 0.04 1 
      515 52 52 PHE HE1  H   7.07 0.04 1 
      516 52 52 PHE HE2  H   7.07 0.04 1 
      517 52 52 PHE HZ   H   7.09 0.04 1 
      518 52 52 PHE CA   C  57.3  0.10 1 
      519 52 52 PHE CB   C  42.6  0.10 1 
      520 52 52 PHE CD1  C 131.3  0.10 1 
      521 52 52 PHE CD2  C 131.4  0.10 1 
      522 52 52 PHE CE1  C 130.6  0.10 1 
      523 52 52 PHE CE2  C 130.5  0.10 1 
      524 52 52 PHE CZ   C 129.1  0.10 1 
      525 52 52 PHE N    N 131.0  0.10 1 
      526 53 53 THR H    H   9.18 0.04 1 
      527 53 53 THR HA   H   5.27 0.04 1 
      528 53 53 THR HB   H   3.80 0.04 1 
      529 53 53 THR HG2  H   0.93 0.04 1 
      530 53 53 THR CA   C  61.2  0.10 1 
      531 53 53 THR CB   C  71.0  0.10 1 
      532 53 53 THR CG2  C  20.4  0.10 1 
      533 53 53 THR N    N 117.4  0.10 1 
      534 54 54 VAL H    H   8.28 0.04 1 
      535 54 54 VAL HA   H   4.46 0.04 1 
      536 54 54 VAL HB   H  -0.37 0.04 1 
      537 54 54 VAL HG1  H   0.35 0.04 2 
      538 54 54 VAL HG2  H  -0.35 0.04 2 
      539 54 54 VAL CA   C  58.1  0.10 1 
      540 54 54 VAL CB   C  32.3  0.10 1 
      541 54 54 VAL CG1  C  20.3  0.10 1 
      542 54 54 VAL CG2  C  21.0  0.10 1 
      543 54 54 VAL N    N 123.0  0.10 1 
      544 55 55 THR H    H   8.32 0.04 1 
      545 55 55 THR HA   H   4.70 0.04 1 
      546 55 55 THR HB   H   3.79 0.04 1 
      547 55 55 THR HG2  H   1.23 0.04 1 
      548 55 55 THR CA   C  61.2  0.10 1 
      549 55 55 THR CB   C  70.7  0.10 1 
      550 55 55 THR CG2  C  21.4  0.10 1 
      551 55 55 THR N    N 123.9  0.10 1 
      552 56 56 GLU H    H   7.90 0.04 1 
      553 56 56 GLU HA   H   4.29 0.04 1 
      554 56 56 GLU HB2  H   2.15 0.04 2 
      555 56 56 GLU HB3  H   1.95 0.04 2 
      556 56 56 GLU HG2  H   2.29 0.04 2 
      557 56 56 GLU HG3  H   2.29 0.04 2 
      558 56 56 GLU CA   C  58.2  0.10 1 
      559 56 56 GLU CB   C  32.8  0.10 1 
      560 56 56 GLU CG   C  37.4  0.10 1 
      561 56 56 GLU N    N 133.4  0.10 1 
