# Supplementary material for: Bayesian inference of protein structure from chemical shift data
Source: PeerJ. 2015 Mar 24;3:e861. doi: 10.7717/peerj.861 (PMC4375973; doi:10.7717/peerj.861)
Supplement: Supplemental Information 1 [file peerj-03-861-s001.gz › protein_g.pdb]

ATOM      1  N   MET A   1      -1.854 -13.689  -5.366  1.00  0.00           N  
ATOM      2  CA  MET A   1      -1.438 -13.509  -3.980  1.00  0.00           C  
ATOM      3  C   MET A   1      -2.175 -12.328  -3.356  1.00  0.00           C  
ATOM      4  O   MET A   1      -2.453 -11.335  -4.031  1.00  0.00           O  
ATOM      5  CB  MET A   1       0.070 -13.250  -3.906  1.00  0.00           C  
ATOM      6  CG  MET A   1       0.832 -14.422  -4.537  1.00  0.00           C  
ATOM      7  SD  MET A   1       2.250 -14.865  -3.500  1.00  0.00           S  
ATOM      8  CE  MET A   1       1.329 -15.592  -2.120  1.00  0.00           C  
ATOM      9  H1  MET A   1      -1.301 -14.455  -5.798  1.00  0.00           H  
ATOM     10  H2  MET A   1      -1.695 -12.805  -5.892  1.00  0.00           H  
ATOM     11  H3  MET A   1      -2.864 -13.935  -5.397  1.00  0.00           H  
ATOM     12  HA  MET A   1      -1.672 -14.403  -3.423  1.00  0.00           H  
ATOM     13  HB2 MET A   1       0.302 -12.338  -4.436  1.00  0.00           H  
ATOM     14  HB3 MET A   1       0.362 -13.145  -2.871  1.00  0.00           H  
ATOM     15  HG2 MET A   1       0.178 -15.276  -4.631  1.00  0.00           H  
ATOM     16  HG3 MET A   1       1.184 -14.136  -5.517  1.00  0.00           H  
ATOM     17  HE1 MET A   1       1.108 -14.827  -1.391  1.00  0.00           H  
ATOM     18  HE2 MET A   1       1.926 -16.365  -1.659  1.00  0.00           H  
ATOM     19  HE3 MET A   1       0.407 -16.021  -2.483  1.00  0.00           H  
ATOM     20  N   GLN A   2      -2.444 -12.422  -2.068  1.00  0.00           N  
ATOM     21  CA  GLN A   2      -3.086 -11.321  -1.361  1.00  0.00           C  
ATOM     22  C   GLN A   2      -1.974 -10.432  -0.822  1.00  0.00           C  
ATOM     23  O   GLN A   2      -1.113 -10.899  -0.074  1.00  0.00           O  
ATOM     24  CB  GLN A   2      -3.970 -11.837  -0.214  1.00  0.00           C  
ATOM     25  CG  GLN A   2      -4.366 -13.298  -0.459  1.00  0.00           C  
ATOM     26  CD  GLN A   2      -3.279 -14.228   0.085  1.00  0.00           C  
ATOM     27  OE1 GLN A   2      -2.463 -14.733  -0.660  1.00  0.00           O  
ATOM     28  NE2 GLN A   2      -3.236 -14.480   1.365  1.00  0.00           N  
ATOM     29  H   GLN A   2      -2.168 -13.220  -1.572  1.00  0.00           H  
ATOM     30  HA  GLN A   2      -3.688 -10.749  -2.055  1.00  0.00           H  
ATOM     31  HB2 GLN A   2      -3.430 -11.765   0.720  1.00  0.00           H  
ATOM     32  HB3 GLN A   2      -4.863 -11.233  -0.153  1.00  0.00           H  
ATOM     33  HG2 GLN A   2      -5.298 -13.505   0.047  1.00  0.00           H  
ATOM     34  HG3 GLN A   2      -4.490 -13.472  -1.518  1.00  0.00           H  
ATOM     35 HE21 GLN A   2      -3.895 -14.074   1.967  1.00  0.00           H  
ATOM     36 HE22 GLN A   2      -2.544 -15.073   1.725  1.00  0.00           H  
ATOM     37  N   TYR A   3      -2.041  -9.157  -1.143  1.00  0.00           N  
ATOM     38  CA  TYR A   3      -1.067  -8.197  -0.639  1.00  0.00           C  
ATOM     39  C   TYR A   3      -1.787  -7.293   0.344  1.00  0.00           C  
ATOM     40  O   TYR A   3      -2.990  -7.067   0.209  1.00  0.00           O  
ATOM     41  CB  TYR A   3      -0.475  -7.361  -1.779  1.00  0.00           C  
ATOM     42  CG  TYR A   3       0.356  -8.223  -2.701  1.00  0.00           C  
ATOM     43  CD1 TYR A   3      -0.258  -8.886  -3.771  1.00  0.00           C  
ATOM     44  CD2 TYR A   3       1.738  -8.346  -2.499  1.00  0.00           C  
ATOM     45  CE1 TYR A   3       0.509  -9.671  -4.642  1.00  0.00           C  
ATOM     46  CE2 TYR A   3       2.504  -9.136  -3.366  1.00  0.00           C  
ATOM     47  CZ  TYR A   3       1.889  -9.798  -4.436  1.00  0.00           C  
ATOM     48  OH  TYR A   3       2.647 -10.564  -5.296  1.00  0.00           O  
ATOM     49  H   TYR A   3      -2.832  -8.842  -1.628  1.00  0.00           H  
ATOM     50  HA  TYR A   3      -0.274  -8.708  -0.111  1.00  0.00           H  
ATOM     51  HB2 TYR A   3      -1.278  -6.910  -2.343  1.00  0.00           H  
ATOM     52  HB3 TYR A   3       0.146  -6.582  -1.363  1.00  0.00           H  
ATOM     53  HD1 TYR A   3      -1.322  -8.791  -3.926  1.00  0.00           H  
ATOM     54  HD2 TYR A   3       2.211  -7.835  -1.674  1.00  0.00           H  
ATOM     55  HE1 TYR A   3       0.036 -10.183  -5.467  1.00  0.00           H  
ATOM     56  HE2 TYR A   3       3.568  -9.235  -3.209  1.00  0.00           H  
ATOM     57  HH  TYR A   3       2.167 -11.377  -5.471  1.00  0.00           H  
ATOM     58  N   LYS A   4      -1.056  -6.780   1.309  1.00  0.00           N  
ATOM     59  CA  LYS A   4      -1.624  -5.925   2.343  1.00  0.00           C  
ATOM     60  C   LYS A   4      -0.947  -4.563   2.290  1.00  0.00           C  
ATOM     61  O   LYS A   4       0.252  -4.461   2.039  1.00  0.00           O  
ATOM     62  CB  LYS A   4      -1.384  -6.568   3.712  1.00  0.00           C  
ATOM     63  CG  LYS A   4      -1.902  -5.693   4.853  1.00  0.00           C  
ATOM     64  CD  LYS A   4      -1.786  -6.465   6.171  1.00  0.00           C  
ATOM     65  CE  LYS A   4      -2.893  -7.520   6.264  1.00  0.00           C  
ATOM     66  NZ  LYS A   4      -2.774  -8.241   7.562  1.00  0.00           N  
ATOM     67  H   LYS A   4      -0.100  -6.990   1.359  1.00  0.00           H  
ATOM     68  HA  LYS A   4      -2.684  -5.835   2.169  1.00  0.00           H  
ATOM     69  HB2 LYS A   4      -1.886  -7.522   3.738  1.00  0.00           H  
ATOM     70  HB3 LYS A   4      -0.324  -6.728   3.843  1.00  0.00           H  
ATOM     71  HG2 LYS A   4      -1.312  -4.790   4.910  1.00  0.00           H  
ATOM     72  HG3 LYS A   4      -2.936  -5.439   4.674  1.00  0.00           H  
ATOM     73  HD2 LYS A   4      -0.823  -6.951   6.221  1.00  0.00           H  
ATOM     74  HD3 LYS A   4      -1.882  -5.776   6.997  1.00  0.00           H  
ATOM     75  HE2 LYS A   4      -3.857  -7.037   6.207  1.00  0.00           H  
ATOM     76  HE3 LYS A   4      -2.796  -8.227   5.454  1.00  0.00           H  
ATOM     77  HZ1 LYS A   4      -3.068  -7.613   8.336  1.00  0.00           H  
ATOM     78  HZ2 LYS A   4      -1.786  -8.532   7.707  1.00  0.00           H  
ATOM     79  HZ3 LYS A   4      -3.386  -9.082   7.549  1.00  0.00           H  
ATOM     80  N   LEU A   5      -1.728  -3.541   2.589  1.00  0.00           N  
ATOM     81  CA  LEU A   5      -1.221  -2.176   2.681  1.00  0.00           C  
ATOM     82  C   LEU A   5      -1.515  -1.692   4.094  1.00  0.00           C  
ATOM     83  O   LEU A   5      -2.667  -1.691   4.536  1.00  0.00           O  
ATOM     84  CB  LEU A   5      -1.911  -1.244   1.672  1.00  0.00           C  
ATOM     85  CG  LEU A   5      -1.460   0.214   1.860  1.00  0.00           C  
ATOM     86  CD1 LEU A   5       0.026   0.375   1.519  1.00  0.00           C  
ATOM     87  CD2 LEU A   5      -2.287   1.120   0.943  1.00  0.00           C  
ATOM     88  H   LEU A   5      -2.681  -3.707   2.742  1.00  0.00           H  
ATOM     89  HA  LEU A   5      -0.153  -2.166   2.505  1.00  0.00           H  
ATOM     90  HB2 LEU A   5      -1.666  -1.564   0.670  1.00  0.00           H  
ATOM     91  HB3 LEU A   5      -2.981  -1.305   1.810  1.00  0.00           H  
ATOM     92  HG  LEU A   5      -1.620   0.507   2.885  1.00  0.00           H  
ATOM     93 HD11 LEU A   5       0.625   0.021   2.345  1.00  0.00           H  
ATOM     94 HD12 LEU A   5       0.245   1.417   1.339  1.00  0.00           H  
ATOM     95 HD13 LEU A   5       0.258  -0.199   0.635  1.00  0.00           H  
ATOM     96 HD21 LEU A   5      -2.081   0.874  -0.088  1.00  0.00           H  
ATOM     97 HD22 LEU A   5      -2.026   2.152   1.126  1.00  0.00           H  
ATOM     98 HD23 LEU A   5      -3.338   0.973   1.144  1.00  0.00           H  
ATOM     99  N   VAL A   6      -0.493  -1.237   4.786  1.00  0.00           N  
ATOM    100  CA  VAL A   6      -0.589  -0.689   6.126  1.00  0.00           C  
ATOM    101  C   VAL A   6      -0.388   0.805   5.918  1.00  0.00           C  
ATOM    102  O   VAL A   6       0.615   1.219   5.336  1.00  0.00           O  
ATOM    103  CB  VAL A   6       0.506  -1.282   7.044  1.00  0.00           C  
ATOM    104  CG1 VAL A   6       0.517  -0.604   8.414  1.00  0.00           C  
ATOM    105  CG2 VAL A   6       0.291  -2.791   7.207  1.00  0.00           C  
ATOM    106  H   VAL A   6       0.406  -1.261   4.396  1.00  0.00           H  
ATOM    107  HA  VAL A   6      -1.573  -0.856   6.543  1.00  0.00           H  
ATOM    108  HB  VAL A   6       1.467  -1.118   6.576  1.00  0.00           H  
ATOM    109 HG11 VAL A   6       1.315  -1.018   9.013  1.00  0.00           H  
ATOM    110 HG12 VAL A   6      -0.428  -0.775   8.907  1.00  0.00           H  
ATOM    111 HG13 VAL A   6       0.673   0.457   8.291  1.00  0.00           H  
ATOM    112 HG21 VAL A   6       1.211  -3.251   7.535  1.00  0.00           H  
ATOM    113 HG22 VAL A   6      -0.007  -3.219   6.260  1.00  0.00           H  
ATOM    114 HG23 VAL A   6      -0.480  -2.969   7.941  1.00  0.00           H  
ATOM    115  N   ILE A   7      -1.369   1.593   6.323  1.00  0.00           N  
ATOM    116  CA  ILE A   7      -1.326   3.044   6.125  1.00  0.00           C  
ATOM    117  C   ILE A   7      -1.135   3.758   7.459  1.00  0.00           C  
ATOM    118  O   ILE A   7      -2.005   3.731   8.329  1.00  0.00           O  
ATOM    119  CB  ILE A   7      -2.642   3.563   5.515  1.00  0.00           C  
ATOM    120  CG1 ILE A   7      -3.022   2.711   4.296  1.00  0.00           C  
ATOM    121  CG2 ILE A   7      -2.473   5.027   5.096  1.00  0.00           C  
ATOM    122  CD1 ILE A   7      -4.527   2.424   4.304  1.00  0.00           C  
ATOM    123  H   ILE A   7      -2.145   1.215   6.787  1.00  0.00           H  
ATOM    124  HA  ILE A   7      -0.515   3.275   5.453  1.00  0.00           H  
ATOM    125  HB  ILE A   7      -3.422   3.500   6.260  1.00  0.00           H  
ATOM    126 HG12 ILE A   7      -2.762   3.234   3.387  1.00  0.00           H  
ATOM    127 HG13 ILE A   7      -2.489   1.774   4.331  1.00  0.00           H  
ATOM    128 HG21 ILE A   7      -3.402   5.393   4.684  1.00  0.00           H  
ATOM    129 HG22 ILE A   7      -1.695   5.102   4.350  1.00  0.00           H  
ATOM    130 HG23 ILE A   7      -2.203   5.621   5.957  1.00  0.00           H  
ATOM    131 HD11 ILE A   7      -4.799   1.943   5.232  1.00  0.00           H  
ATOM    132 HD12 ILE A   7      -4.773   1.774   3.478  1.00  0.00           H  
ATOM    133 HD13 ILE A   7      -5.071   3.352   4.206  1.00  0.00           H  
ATOM    134  N   ASN A   8      -0.003   4.422   7.554  1.00  0.00           N  
ATOM    135  CA  ASN A   8       0.281   5.224   8.738  1.00  0.00           C  
ATOM    136  C   ASN A   8       0.305   6.709   8.366  1.00  0.00           C  
ATOM    137  O   ASN A   8       1.371   7.318   8.256  1.00  0.00           O  
ATOM    138  CB  ASN A   8       1.630   4.831   9.347  1.00  0.00           C  
ATOM    139  CG  ASN A   8       1.546   3.427   9.947  1.00  0.00           C  
ATOM    140  OD1 ASN A   8       2.392   2.592   9.688  1.00  0.00           O  
ATOM    141  ND2 ASN A   8       0.551   3.139  10.743  1.00  0.00           N  
ATOM    142  H   ASN A   8       0.613   4.455   6.792  1.00  0.00           H  
ATOM    143  HA  ASN A   8      -0.499   5.050   9.464  1.00  0.00           H  
ATOM    144  HB2 ASN A   8       2.388   4.846   8.577  1.00  0.00           H  
ATOM    145  HB3 ASN A   8       1.893   5.535  10.122  1.00  0.00           H  
ATOM    146 HD21 ASN A   8      -0.127   3.817  10.947  1.00  0.00           H  
ATOM    147 HD22 ASN A   8       0.482   2.244  11.136  1.00  0.00           H  
ATOM    148  N   GLY A   9      -0.870   7.244   8.066  1.00  0.00           N  
ATOM    149  CA  GLY A   9      -1.003   8.620   7.611  1.00  0.00           C  
ATOM    150  C   GLY A   9      -1.208   9.577   8.765  1.00  0.00           C  
ATOM    151  O   GLY A   9      -1.410   9.159   9.905  1.00  0.00           O  
ATOM    152  H   GLY A   9      -1.691   6.738   8.239  1.00  0.00           H  
ATOM    153  HA2 GLY A   9      -0.111   8.903   7.072  1.00  0.00           H  
ATOM    154  HA3 GLY A   9      -1.851   8.688   6.945  1.00  0.00           H  
ATOM    155  N   LYS A  10      -1.156  10.860   8.465  1.00  0.00           N  
ATOM    156  CA  LYS A  10      -1.344  11.908   9.460  1.00  0.00           C  
ATOM    157  C   LYS A  10      -2.762  11.851  10.015  1.00  0.00           C  
ATOM    158  O   LYS A  10      -3.011  12.101  11.195  1.00  0.00           O  
ATOM    159  CB  LYS A  10      -1.181  13.290   8.812  1.00  0.00           C  
ATOM    160  CG  LYS A  10       0.295  13.667   8.619  1.00  0.00           C  
ATOM    161  CD  LYS A  10       0.457  14.528   7.353  1.00  0.00           C  
ATOM    162  CE  LYS A  10       0.982  15.926   7.689  1.00  0.00           C  
ATOM    163  NZ  LYS A  10       1.029  16.745   6.442  1.00  0.00           N  
ATOM    164  H   LYS A  10      -0.990  11.119   7.535  1.00  0.00           H  
ATOM    165  HA  LYS A  10      -0.626  11.800  10.257  1.00  0.00           H  
ATOM    166  HB2 LYS A  10      -1.678  13.275   7.854  1.00  0.00           H  
ATOM    167  HB3 LYS A  10      -1.655  14.033   9.438  1.00  0.00           H  
ATOM    168  HG2 LYS A  10       0.639  14.219   9.482  1.00  0.00           H  
ATOM    169  HG3 LYS A  10       0.884  12.767   8.516  1.00  0.00           H  
ATOM    170  HD2 LYS A  10       1.156  14.050   6.684  1.00  0.00           H  
ATOM    171  HD3 LYS A  10      -0.493  14.627   6.849  1.00  0.00           H  
ATOM    172  HE2 LYS A  10       0.325  16.396   8.406  1.00  0.00           H  
ATOM    173  HE3 LYS A  10       1.975  15.848   8.106  1.00  0.00           H  
ATOM    174  HZ1 LYS A  10       1.884  16.506   5.901  1.00  0.00           H  
ATOM    175  HZ2 LYS A  10       1.046  17.755   6.692  1.00  0.00           H  
ATOM    176  HZ3 LYS A  10       0.188  16.545   5.864  1.00  0.00           H  
ATOM    177  N   THR A  11      -3.682  11.632   9.106  1.00  0.00           N  
ATOM    178  CA  THR A  11      -5.092  11.695   9.426  1.00  0.00           C  
ATOM    179  C   THR A  11      -5.801  10.357   9.172  1.00  0.00           C  
ATOM    180  O   THR A  11      -6.754  10.010   9.881  1.00  0.00           O  
ATOM    181  CB  THR A  11      -5.698  12.901   8.678  1.00  0.00           C  
ATOM    182  OG1 THR A  11      -5.954  13.917   9.637  1.00  0.00           O  
ATOM    183  CG2 THR A  11      -6.932  12.581   7.835  1.00  0.00           C  
ATOM    184  H   THR A  11      -3.410  11.512   8.172  1.00  0.00           H  
ATOM    185  HA  THR A  11      -5.171  11.875  10.488  1.00  0.00           H  
ATOM    186  HB  THR A  11      -4.934  13.281   8.012  1.00  0.00           H  
ATOM    187  HG1 THR A  11      -5.165  14.025  10.173  1.00  0.00           H  
ATOM    188 HG21 THR A  11      -7.735  12.258   8.481  1.00  0.00           H  
ATOM    189 HG22 THR A  11      -6.695  11.793   7.135  1.00  0.00           H  
ATOM    190 HG23 THR A  11      -7.237  13.464   7.293  1.00  0.00           H  
ATOM    191  N   LEU A  12      -5.325   9.585   8.210  1.00  0.00           N  
ATOM    192  CA  LEU A  12      -5.919   8.289   7.896  1.00  0.00           C  
ATOM    193  C   LEU A  12      -4.979   7.162   8.323  1.00  0.00           C  
ATOM    194  O   LEU A  12      -3.798   7.197   7.982  1.00  0.00           O  
ATOM    195  CB  LEU A  12      -6.217   8.284   6.387  1.00  0.00           C  
ATOM    196  CG  LEU A  12      -6.492   6.898   5.797  1.00  0.00           C  
ATOM    197  CD1 LEU A  12      -7.834   6.391   6.320  1.00  0.00           C  
ATOM    198  CD2 LEU A  12      -6.567   7.018   4.270  1.00  0.00           C  
ATOM    199  H   LEU A  12      -4.515   9.811   7.707  1.00  0.00           H  
ATOM    200  HA  LEU A  12      -6.829   8.184   8.464  1.00  0.00           H  
ATOM    201  HB2 LEU A  12      -7.080   8.906   6.206  1.00  0.00           H  
ATOM    202  HB3 LEU A  12      -5.371   8.717   5.874  1.00  0.00           H  
ATOM    203  HG  LEU A  12      -5.705   6.212   6.073  1.00  0.00           H  
ATOM    204 HD11 LEU A  12      -8.611   7.094   6.059  1.00  0.00           H  
ATOM    205 HD12 LEU A  12      -7.787   6.290   7.395  1.00  0.00           H  
ATOM    206 HD13 LEU A  12      -8.054   5.431   5.878  1.00  0.00           H  
ATOM    207 HD21 LEU A  12      -7.354   7.707   4.001  1.00  0.00           H  
ATOM    208 HD22 LEU A  12      -6.776   6.048   3.843  1.00  0.00           H  
ATOM    209 HD23 LEU A  12      -5.624   7.382   3.891  1.00  0.00           H  
ATOM    210  N   LYS A  13      -5.452   6.216   9.117  1.00  0.00           N  
ATOM    211  CA  LYS A  13      -4.586   5.145   9.615  1.00  0.00           C  
ATOM    212  C   LYS A  13      -5.335   3.826   9.568  1.00  0.00           C  
ATOM    213  O   LYS A  13      -6.520   3.798   9.906  1.00  0.00           O  
ATOM    214  CB  LYS A  13      -4.216   5.395  11.072  1.00  0.00           C  
ATOM    215  CG  LYS A  13      -3.494   6.732  11.214  1.00  0.00           C  
ATOM    216  CD  LYS A  13      -3.038   6.862  12.666  1.00  0.00           C  
ATOM    217  CE  LYS A  13      -2.479   8.259  12.929  1.00  0.00           C  
ATOM    218  NZ  LYS A  13      -2.315   8.426  14.401  1.00  0.00           N  
ATOM    219  H   LYS A  13      -6.339   6.320   9.519  1.00  0.00           H  
ATOM    220  HA  LYS A  13      -3.689   5.132   9.017  1.00  0.00           H  
ATOM    221  HB2 LYS A  13      -5.115   5.409  11.671  1.00  0.00           H  
ATOM    222  HB3 LYS A  13      -3.569   4.602  11.417  1.00  0.00           H  
ATOM    223  HG2 LYS A  13      -2.638   6.757  10.555  1.00  0.00           H  
ATOM    224  HG3 LYS A  13      -4.167   7.541  10.973  1.00  0.00           H  
ATOM    225  HD2 LYS A  13      -3.878   6.686  13.321  1.00  0.00           H  
ATOM    226  HD3 LYS A  13      -2.271   6.129  12.866  1.00  0.00           H  
ATOM    227  HE2 LYS A  13      -1.522   8.366  12.440  1.00  0.00           H  
ATOM    228  HE3 LYS A  13      -3.166   9.003  12.555  1.00  0.00           H  
ATOM    229  HZ1 LYS A  13      -3.095   9.004  14.774  1.00  0.00           H  
ATOM    230  HZ2 LYS A  13      -1.409   8.897  14.596  1.00  0.00           H  
ATOM    231  HZ3 LYS A  13      -2.328   7.493  14.860  1.00  0.00           H  
ATOM    232  N   GLY A  14      -4.730   2.731   9.168  1.00  0.00           N  
ATOM    233  CA  GLY A  14      -5.391   1.450   9.171  1.00  0.00           C  
ATOM    234  C   GLY A  14      -4.677   0.487   8.258  1.00  0.00           C  
ATOM    235  O   GLY A  14      -3.474   0.598   8.004  1.00  0.00           O  
ATOM    236  H   GLY A  14      -3.797   2.774   8.871  1.00  0.00           H  
ATOM    237  HA2 GLY A  14      -5.394   1.053  10.175  1.00  0.00           H  
ATOM    238  HA3 GLY A  14      -6.410   1.571   8.833  1.00  0.00           H  
ATOM    239  N   GLU A  15      -5.464  -0.420   7.718  1.00  0.00           N  
ATOM    240  CA  GLU A  15      -4.977  -1.399   6.762  1.00  0.00           C  
ATOM    241  C   GLU A  15      -6.031  -1.727   5.708  1.00  0.00           C  
ATOM    242  O   GLU A  15      -7.230  -1.641   5.985  1.00  0.00           O  
ATOM    243  CB  GLU A  15      -4.722  -2.751   7.445  1.00  0.00           C  
ATOM    244  CG  GLU A  15      -3.598  -2.699   8.477  1.00  0.00           C  
ATOM    245  CD  GLU A  15      -3.339  -4.110   9.025  1.00  0.00           C  
ATOM    246  OE1 GLU A  15      -4.145  -4.991   8.768  1.00  0.00           O  
ATOM    247  OE2 GLU A  15      -2.338  -4.288   9.699  1.00  0.00           O  
ATOM    248  H   GLU A  15      -6.411  -0.439   7.968  1.00  0.00           H  
ATOM    249  HA  GLU A  15      -4.063  -1.065   6.302  1.00  0.00           H  
ATOM    250  HB2 GLU A  15      -5.630  -3.068   7.937  1.00  0.00           H  
ATOM    251  HB3 GLU A  15      -4.463  -3.480   6.691  1.00  0.00           H  
ATOM    252  HG2 GLU A  15      -2.700  -2.321   8.011  1.00  0.00           H  
ATOM    253  HG3 GLU A  15      -3.884  -2.047   9.289  1.00  0.00           H  
ATOM    254  N   THR A  16      -5.572  -2.139   4.544  1.00  0.00           N  
ATOM    255  CA  THR A  16      -6.460  -2.565   3.469  1.00  0.00           C  
ATOM    256  C   THR A  16      -5.702  -3.639   2.696  1.00  0.00           C  
ATOM    257  O   THR A  16      -4.530  -3.897   2.978  1.00  0.00           O  
ATOM    258  CB  THR A  16      -6.901  -1.384   2.571  1.00  0.00           C  
ATOM    259  OG1 THR A  16      -7.886  -1.869   1.666  1.00  0.00           O  
ATOM    260  CG2 THR A  16      -5.737  -0.763   1.796  1.00  0.00           C  
ATOM    261  H   THR A  16      -4.604  -2.190   4.403  1.00  0.00           H  
ATOM    262  HA  THR A  16      -7.338  -2.999   3.935  1.00  0.00           H  
ATOM    263  HB  THR A  16      -7.351  -0.625   3.195  1.00  0.00           H  
ATOM    264  HG1 THR A  16      -8.483  -1.145   1.463  1.00  0.00           H  
ATOM    265 HG21 THR A  16      -6.107   0.035   1.169  1.00  0.00           H  
ATOM    266 HG22 THR A  16      -5.270  -1.517   1.181  1.00  0.00           H  
ATOM    267 HG23 THR A  16      -5.013  -0.367   2.493  1.00  0.00           H  
ATOM    268  N   THR A  17      -6.376  -4.316   1.786  1.00  0.00           N  
ATOM    269  CA  THR A  17      -5.746  -5.386   1.030  1.00  0.00           C  
ATOM    270  C   THR A  17      -6.151  -5.336  -0.441  1.00  0.00           C  
ATOM    271  O   THR A  17      -7.150  -4.716  -0.807  1.00  0.00           O  
ATOM    272  CB  THR A  17      -6.180  -6.780   1.546  1.00  0.00           C  
ATOM    273  OG1 THR A  17      -7.580  -6.909   1.325  1.00  0.00           O  
ATOM    274  CG2 THR A  17      -5.874  -6.944   3.038  1.00  0.00           C  
ATOM    275  H   THR A  17      -7.307  -4.075   1.595  1.00  0.00           H  
ATOM    276  HA  THR A  17      -4.670  -5.316   1.099  1.00  0.00           H  
ATOM    277  HB  THR A  17      -5.662  -7.546   0.989  1.00  0.00           H  
ATOM    278  HG1 THR A  17      -8.025  -6.235   1.844  1.00  0.00           H  
ATOM    279 HG21 THR A  17      -6.259  -6.093   3.580  1.00  0.00           H  
ATOM    280 HG22 THR A  17      -4.805  -7.009   3.180  1.00  0.00           H  
ATOM    281 HG23 THR A  17      -6.341  -7.846   3.404  1.00  0.00           H  
ATOM    282  N   THR A  18      -5.396  -6.047  -1.254  1.00  0.00           N  
ATOM    283  CA  THR A  18      -5.702  -6.160  -2.673  1.00  0.00           C  
ATOM    284  C   THR A  18      -5.130  -7.489  -3.170  1.00  0.00           C  
ATOM    285  O   THR A  18      -4.173  -8.001  -2.586  1.00  0.00           O  
ATOM    286  CB  THR A  18      -5.130  -4.971  -3.481  1.00  0.00           C  
ATOM    287  OG1 THR A  18      -5.809  -4.895  -4.728  1.00  0.00           O  
ATOM    288  CG2 THR A  18      -3.624  -5.121  -3.725  1.00  0.00           C  
ATOM    289  H   THR A  18      -4.607  -6.511  -0.905  1.00  0.00           H  
ATOM    290  HA  THR A  18      -6.778  -6.183  -2.779  1.00  0.00           H  
ATOM    291  HB  THR A  18      -5.308  -4.059  -2.930  1.00  0.00           H  
ATOM    292  HG1 THR A  18      -6.355  -4.105  -4.722  1.00  0.00           H  
ATOM    293 HG21 THR A  18      -3.461  -5.786  -4.561  1.00  0.00           H  
ATOM    294 HG22 THR A  18      -3.154  -5.530  -2.843  1.00  0.00           H  
ATOM    295 HG23 THR A  18      -3.196  -4.154  -3.946  1.00  0.00           H  
ATOM    296  N   LYS A  19      -5.708  -8.042  -4.222  1.00  0.00           N  
ATOM    297  CA  LYS A  19      -5.203  -9.293  -4.792  1.00  0.00           C  
ATOM    298  C   LYS A  19      -4.531  -8.960  -6.117  1.00  0.00           C  
ATOM    299  O   LYS A  19      -5.081  -8.186  -6.901  1.00  0.00           O  
ATOM    300  CB  LYS A  19      -6.332 -10.296  -5.076  1.00  0.00           C  
ATOM    301  CG  LYS A  19      -7.522 -10.212  -4.110  1.00  0.00           C  
ATOM    302  CD  LYS A  19      -7.368 -11.208  -2.954  1.00  0.00           C  
ATOM    303  CE  LYS A  19      -7.087 -12.627  -3.469  1.00  0.00           C  
ATOM    304  NZ  LYS A  19      -8.074 -13.584  -2.898  1.00  0.00           N  
ATOM    305  H   LYS A  19      -6.506  -7.619  -4.603  1.00  0.00           H  
ATOM    306  HA  LYS A  19      -4.467  -9.742  -4.140  1.00  0.00           H  
ATOM    307  HB2 LYS A  19      -6.701 -10.120  -6.076  1.00  0.00           H  
ATOM    308  HB3 LYS A  19      -5.908 -11.288  -5.045  1.00  0.00           H  
ATOM    309  HG2 LYS A  19      -7.590  -9.212  -3.707  1.00  0.00           H  
ATOM    310  HG3 LYS A  19      -8.432 -10.436  -4.647  1.00  0.00           H  
ATOM    311  HD2 LYS A  19      -6.553 -10.890  -2.321  1.00  0.00           H  
ATOM    312  HD3 LYS A  19      -8.279 -11.217  -2.374  1.00  0.00           H  
ATOM    313  HE2 LYS A  19      -7.173 -12.655  -4.545  1.00  0.00           H  
ATOM    314  HE3 LYS A  19      -6.090 -12.928  -3.181  1.00  0.00           H  
ATOM    315  HZ1 LYS A  19      -8.706 -13.081  -2.243  1.00  0.00           H  
ATOM    316  HZ2 LYS A  19      -7.571 -14.337  -2.386  1.00  0.00           H  
ATOM    317  HZ3 LYS A  19      -8.636 -14.003  -3.666  1.00  0.00           H  
ATOM    318  N   ALA A  20      -3.370  -9.530  -6.384  1.00  0.00           N  
ATOM    319  CA  ALA A  20      -2.686  -9.280  -7.651  1.00  0.00           C  
ATOM    320  C   ALA A  20      -1.780 -10.454  -8.016  1.00  0.00           C  
ATOM    321  O   ALA A  20      -1.401 -11.259  -7.166  1.00  0.00           O  
ATOM    322  CB  ALA A  20      -1.859  -8.008  -7.553  1.00  0.00           C  
ATOM    323  H   ALA A  20      -2.985 -10.169  -5.749  1.00  0.00           H  
ATOM    324  HA  ALA A  20      -3.410  -9.169  -8.444  1.00  0.00           H  
ATOM    325  HB1 ALA A  20      -1.628  -7.652  -8.546  1.00  0.00           H  
ATOM    326  HB2 ALA A  20      -2.421  -7.254  -7.022  1.00  0.00           H  
ATOM    327  HB3 ALA A  20      -0.941  -8.213  -7.021  1.00  0.00           H  
ATOM    328  N   VAL A  21      -1.454 -10.540  -9.294  1.00  0.00           N  
ATOM    329  CA  VAL A  21      -0.601 -11.627  -9.767  1.00  0.00           C  
ATOM    330  C   VAL A  21       0.869 -11.399  -9.421  1.00  0.00           C  
ATOM    331  O   VAL A  21       1.635 -12.355  -9.335  1.00  0.00           O  
ATOM    332  CB  VAL A  21      -0.702 -11.821 -11.296  1.00  0.00           C  
ATOM    333  CG1 VAL A  21      -2.105 -12.316 -11.660  1.00  0.00           C  
ATOM    334  CG2 VAL A  21      -0.376 -10.535 -12.052  1.00  0.00           C  
ATOM    335  H   VAL A  21      -1.901  -9.955  -9.941  1.00  0.00           H  
ATOM    336  HA  VAL A  21      -0.897 -12.559  -9.307  1.00  0.00           H  
ATOM    337  HB  VAL A  21       0.008 -12.583 -11.586  1.00  0.00           H  
ATOM    338 HG11 VAL A  21      -2.234 -13.327 -11.300  1.00  0.00           H  
ATOM    339 HG12 VAL A  21      -2.227 -12.297 -12.732  1.00  0.00           H  
ATOM    340 HG13 VAL A  21      -2.843 -11.675 -11.202  1.00  0.00           H  
ATOM    341 HG21 VAL A  21      -0.377 -10.732 -13.114  1.00  0.00           H  
ATOM    342 HG22 VAL A  21       0.598 -10.178 -11.752  1.00  0.00           H  
ATOM    343 HG23 VAL A  21      -1.120  -9.786 -11.824  1.00  0.00           H  
ATOM    344  N   ASP A  22       1.276 -10.156  -9.223  1.00  0.00           N  
ATOM    345  CA  ASP A  22       2.660  -9.851  -8.863  1.00  0.00           C  
ATOM    346  C   ASP A  22       2.712  -8.563  -8.045  1.00  0.00           C  
ATOM    347  O   ASP A  22       1.717  -7.847  -7.917  1.00  0.00           O  
ATOM    348  CB  ASP A  22       3.551  -9.781 -10.109  1.00  0.00           C  
ATOM    349  CG  ASP A  22       3.081  -8.703 -11.090  1.00  0.00           C  
ATOM    350  OD1 ASP A  22       2.618  -7.668 -10.641  1.00  0.00           O  
ATOM    351  OD2 ASP A  22       3.209  -8.926 -12.284  1.00  0.00           O  
ATOM    352  H   ASP A  22       0.624  -9.424  -9.225  1.00  0.00           H  
ATOM    353  HA  ASP A  22       3.037 -10.616  -8.200  1.00  0.00           H  
ATOM    354  HB2 ASP A  22       4.563  -9.559  -9.805  1.00  0.00           H  
ATOM    355  HB3 ASP A  22       3.535 -10.740 -10.605  1.00  0.00           H  
ATOM    356  N   ALA A  23       3.866  -8.312  -7.455  1.00  0.00           N  
ATOM    357  CA  ALA A  23       4.028  -7.149  -6.587  1.00  0.00           C  
ATOM    358  C   ALA A  23       3.926  -5.826  -7.338  1.00  0.00           C  
ATOM    359  O   ALA A  23       3.417  -4.854  -6.780  1.00  0.00           O  
ATOM    360  CB  ALA A  23       5.345  -7.236  -5.833  1.00  0.00           C  
ATOM    361  H   ALA A  23       4.615  -8.938  -7.536  1.00  0.00           H  
ATOM    362  HA  ALA A  23       3.219  -7.140  -5.875  1.00  0.00           H  
ATOM    363  HB1 ALA A  23       5.423  -8.201  -5.354  1.00  0.00           H  
ATOM    364  HB2 ALA A  23       6.165  -7.110  -6.525  1.00  0.00           H  
ATOM    365  HB3 ALA A  23       5.384  -6.458  -5.085  1.00  0.00           H  
ATOM    366  N   GLU A  24       4.417  -5.757  -8.562  1.00  0.00           N  
ATOM    367  CA  GLU A  24       4.358  -4.491  -9.285  1.00  0.00           C  
ATOM    368  C   GLU A  24       2.908  -4.119  -9.600  1.00  0.00           C  
ATOM    369  O   GLU A  24       2.549  -2.943  -9.533  1.00  0.00           O  
ATOM    370  CB  GLU A  24       5.298  -4.521 -10.509  1.00  0.00           C  
ATOM    371  CG  GLU A  24       4.612  -4.765 -11.858  1.00  0.00           C  
ATOM    372  CD  GLU A  24       5.584  -4.440 -13.004  1.00  0.00           C  
ATOM    373  OE1 GLU A  24       5.624  -3.294 -13.432  1.00  0.00           O  
ATOM    374  OE2 GLU A  24       6.266  -5.353 -13.445  1.00  0.00           O  
ATOM    375  H   GLU A  24       4.837  -6.542  -8.972  1.00  0.00           H  
ATOM    376  HA  GLU A  24       4.710  -3.736  -8.595  1.00  0.00           H  
ATOM    377  HB2 GLU A  24       5.819  -3.576 -10.561  1.00  0.00           H  
ATOM    378  HB3 GLU A  24       6.026  -5.303 -10.355  1.00  0.00           H  
ATOM    379  HG2 GLU A  24       4.311  -5.800 -11.925  1.00  0.00           H  
ATOM    380  HG3 GLU A  24       3.742  -4.132 -11.944  1.00  0.00           H  
ATOM    381  N   THR A  25       2.066  -5.098  -9.876  1.00  0.00           N  
ATOM    382  CA  THR A  25       0.657  -4.811 -10.140  1.00  0.00           C  
ATOM    383  C   THR A  25      -0.020  -4.335  -8.858  1.00  0.00           C  
ATOM    384  O   THR A  25      -0.835  -3.411  -8.887  1.00  0.00           O  
ATOM    385  CB  THR A  25      -0.080  -6.051 -10.687  1.00  0.00           C  
ATOM    386  OG1 THR A  25       0.526  -6.429 -11.916  1.00  0.00           O  
ATOM    387  CG2 THR A  25      -1.562  -5.731 -10.915  1.00  0.00           C  
ATOM    388  H   THR A  25       2.381  -6.026  -9.873  1.00  0.00           H  
ATOM    389  HA  THR A  25       0.603  -4.016 -10.869  1.00  0.00           H  
ATOM    390  HB  THR A  25       0.008  -6.861  -9.980  1.00  0.00           H  
ATOM    391  HG1 THR A  25       1.010  -7.245 -11.769  1.00  0.00           H  
ATOM    392 HG21 THR A  25      -2.071  -5.687  -9.964  1.00  0.00           H  
ATOM    393 HG22 THR A  25      -2.007  -6.504 -11.525  1.00  0.00           H  
ATOM    394 HG23 THR A  25      -1.653  -4.780 -11.417  1.00  0.00           H  
ATOM    395  N   ALA A  26       0.333  -4.944  -7.742  1.00  0.00           N  
ATOM    396  CA  ALA A  26      -0.242  -4.538  -6.465  1.00  0.00           C  
ATOM    397  C   ALA A  26       0.226  -3.125  -6.126  1.00  0.00           C  
ATOM    398  O   ALA A  26      -0.561  -2.307  -5.649  1.00  0.00           O  
ATOM    399  CB  ALA A  26       0.162  -5.508  -5.363  1.00  0.00           C  
ATOM    400  H   ALA A  26       0.999  -5.663  -7.770  1.00  0.00           H  
ATOM    401  HA  ALA A  26      -1.318  -4.532  -6.559  1.00  0.00           H  
ATOM    402  HB1 ALA A  26       1.237  -5.614  -5.352  1.00  0.00           H  
ATOM    403  HB2 ALA A  26      -0.172  -5.127  -4.409  1.00  0.00           H  
ATOM    404  HB3 ALA A  26      -0.293  -6.470  -5.545  1.00  0.00           H  
ATOM    405  N   GLU A  27       1.492  -2.837  -6.383  1.00  0.00           N  
ATOM    406  CA  GLU A  27       2.032  -1.505  -6.100  1.00  0.00           C  
ATOM    407  C   GLU A  27       1.253  -0.433  -6.853  1.00  0.00           C  
ATOM    408  O   GLU A  27       0.911   0.600  -6.275  1.00  0.00           O  
ATOM    409  CB  GLU A  27       3.518  -1.430  -6.457  1.00  0.00           C  
ATOM    410  CG  GLU A  27       4.056  -0.027  -6.149  1.00  0.00           C  
ATOM    411  CD  GLU A  27       5.503   0.084  -6.627  1.00  0.00           C  
ATOM    412  OE1 GLU A  27       6.288  -0.750  -6.208  1.00  0.00           O  
ATOM    413  OE2 GLU A  27       5.797   0.986  -7.398  1.00  0.00           O  
ATOM    414  H   GLU A  27       2.074  -3.522  -6.773  1.00  0.00           H  
ATOM    415  HA  GLU A  27       1.900  -1.295  -5.050  1.00  0.00           H  
ATOM    416  HB2 GLU A  27       4.064  -2.159  -5.876  1.00  0.00           H  
ATOM    417  HB3 GLU A  27       3.646  -1.640  -7.508  1.00  0.00           H  
ATOM    418  HG2 GLU A  27       3.457   0.710  -6.660  1.00  0.00           H  
ATOM    419  HG3 GLU A  27       4.016   0.149  -5.085  1.00  0.00           H  
ATOM    420  N   LYS A  28       0.980  -0.655  -8.126  1.00  0.00           N  
ATOM    421  CA  LYS A  28       0.238   0.326  -8.915  1.00  0.00           C  
ATOM    422  C   LYS A  28      -1.151   0.539  -8.321  1.00  0.00           C  
ATOM    423  O   LYS A  28      -1.601   1.680  -8.219  1.00  0.00           O  
ATOM    424  CB  LYS A  28       0.107  -0.124 -10.377  1.00  0.00           C  
ATOM    425  CG  LYS A  28       1.378   0.184 -11.171  1.00  0.00           C  
ATOM    426  CD  LYS A  28       1.329  -0.516 -12.536  1.00  0.00           C  
ATOM    427  CE  LYS A  28       2.688  -0.386 -13.236  1.00  0.00           C  
ATOM    428  NZ  LYS A  28       3.073  -1.690 -13.848  1.00  0.00           N  
ATOM    429  H   LYS A  28       1.275  -1.491  -8.543  1.00  0.00           H  
ATOM    430  HA  LYS A  28       0.727   1.285  -8.868  1.00  0.00           H  
ATOM    431  HB2 LYS A  28      -0.076  -1.188 -10.403  1.00  0.00           H  
ATOM    432  HB3 LYS A  28      -0.727   0.389 -10.834  1.00  0.00           H  
ATOM    433  HG2 LYS A  28       1.460   1.251 -11.317  1.00  0.00           H  
ATOM    434  HG3 LYS A  28       2.236  -0.169 -10.618  1.00  0.00           H  
ATOM    435  HD2 LYS A  28       1.097  -1.561 -12.394  1.00  0.00           H  
ATOM    436  HD3 LYS A  28       0.564  -0.059 -13.147  1.00  0.00           H  
ATOM    437  HE2 LYS A  28       2.624   0.363 -14.011  1.00  0.00           H  
ATOM    438  HE3 LYS A  28       3.444  -0.093 -12.522  1.00  0.00           H  
ATOM    439  HZ1 LYS A  28       3.103  -1.593 -14.883  1.00  0.00           H  
ATOM    440  HZ2 LYS A  28       2.373  -2.414 -13.587  1.00  0.00           H  
ATOM    441  HZ3 LYS A  28       4.011  -1.973 -13.501  1.00  0.00           H  
ATOM    442  N   ALA A  29      -1.812  -0.528  -7.916  1.00  0.00           N  
ATOM    443  CA  ALA A  29      -3.142  -0.403  -7.325  1.00  0.00           C  
ATOM    444  C   ALA A  29      -3.079   0.383  -6.020  1.00  0.00           C  
ATOM    445  O   ALA A  29      -3.930   1.237  -5.769  1.00  0.00           O  
ATOM    446  CB  ALA A  29      -3.772  -1.768  -7.094  1.00  0.00           C  
ATOM    447  H   ALA A  29      -1.377  -1.406  -7.952  1.00  0.00           H  
ATOM    448  HA  ALA A  29      -3.774   0.177  -7.979  1.00  0.00           H  
ATOM    449  HB1 ALA A  29      -4.741  -1.644  -6.633  1.00  0.00           H  
ATOM    450  HB2 ALA A  29      -3.887  -2.277  -8.040  1.00  0.00           H  
ATOM    451  HB3 ALA A  29      -3.138  -2.353  -6.445  1.00  0.00           H  
ATOM    452  N   PHE A  30      -2.095   0.089  -5.190  1.00  0.00           N  
ATOM    453  CA  PHE A  30      -1.963   0.775  -3.907  1.00  0.00           C  
ATOM    454  C   PHE A  30      -1.528   2.229  -4.091  1.00  0.00           C  
ATOM    455  O   PHE A  30      -1.995   3.089  -3.344  1.00  0.00           O  
ATOM    456  CB  PHE A  30      -0.960   0.048  -3.005  1.00  0.00           C  
ATOM    457  CG  PHE A  30      -1.518  -1.223  -2.391  1.00  0.00           C  
ATOM    458  CD1 PHE A  30      -2.868  -1.343  -2.023  1.00  0.00           C  
ATOM    459  CD2 PHE A  30      -0.640  -2.291  -2.154  1.00  0.00           C  
ATOM    460  CE1 PHE A  30      -3.330  -2.521  -1.420  1.00  0.00           C  
ATOM    461  CE2 PHE A  30      -1.104  -3.471  -1.561  1.00  0.00           C  
ATOM    462  CZ  PHE A  30      -2.450  -3.586  -1.193  1.00  0.00           C  
ATOM    463  H   PHE A  30      -1.458  -0.625  -5.402  1.00  0.00           H  
ATOM    464  HA  PHE A  30      -2.922   0.797  -3.420  1.00  0.00           H  
ATOM    465  HB2 PHE A  30      -0.089  -0.204  -3.590  1.00  0.00           H  
ATOM    466  HB3 PHE A  30      -0.660   0.715  -2.210  1.00  0.00           H  
ATOM    467  HD1 PHE A  30      -3.556  -0.530  -2.195  1.00  0.00           H  
ATOM    468  HD2 PHE A  30       0.399  -2.205  -2.436  1.00  0.00           H  
ATOM    469  HE1 PHE A  30      -4.368  -2.611  -1.138  1.00  0.00           H  
ATOM    470  HE2 PHE A  30      -0.424  -4.291  -1.386  1.00  0.00           H  
ATOM    471  HZ  PHE A  30      -2.808  -4.495  -0.732  1.00  0.00           H  
ATOM    472  N   LYS A  31      -0.678   2.530  -5.060  1.00  0.00           N  
ATOM    473  CA  LYS A  31      -0.278   3.919  -5.281  1.00  0.00           C  
ATOM    474  C   LYS A  31      -1.491   4.722  -5.752  1.00  0.00           C  
ATOM    475  O   LYS A  31      -1.657   5.873  -5.352  1.00  0.00           O  
ATOM    476  CB  LYS A  31       0.858   4.008  -6.309  1.00  0.00           C  
ATOM    477  CG  LYS A  31       2.148   3.360  -5.778  1.00  0.00           C  
ATOM    478  CD  LYS A  31       3.138   4.434  -5.309  1.00  0.00           C  
ATOM    479  CE  LYS A  31       4.365   3.795  -4.645  1.00  0.00           C  
ATOM    480  NZ  LYS A  31       5.525   3.819  -5.582  1.00  0.00           N  
ATOM    481  H   LYS A  31      -0.269   1.824  -5.603  1.00  0.00           H  
ATOM    482  HA  LYS A  31       0.040   4.368  -4.352  1.00  0.00           H  
ATOM    483  HB2 LYS A  31       0.552   3.501  -7.213  1.00  0.00           H  
ATOM    484  HB3 LYS A  31       1.046   5.047  -6.537  1.00  0.00           H  
ATOM    485  HG2 LYS A  31       1.910   2.707  -4.952  1.00  0.00           H  
ATOM    486  HG3 LYS A  31       2.605   2.783  -6.568  1.00  0.00           H  
ATOM    487  HD2 LYS A  31       3.458   5.017  -6.161  1.00  0.00           H  
ATOM    488  HD3 LYS A  31       2.645   5.083  -4.600  1.00  0.00           H  
ATOM    489  HE2 LYS A  31       4.620   4.348  -3.753  1.00  0.00           H  
ATOM    490  HE3 LYS A  31       4.145   2.771  -4.376  1.00  0.00           H  
ATOM    491  HZ1 LYS A  31       6.085   2.952  -5.463  1.00  0.00           H  
ATOM    492  HZ2 LYS A  31       6.118   4.648  -5.376  1.00  0.00           H  
ATOM    493  HZ3 LYS A  31       5.179   3.874  -6.561  1.00  0.00           H  
ATOM    494  N   GLN A  32      -2.364   4.124  -6.547  1.00  0.00           N  
ATOM    495  CA  GLN A  32      -3.578   4.806  -6.997  1.00  0.00           C  
ATOM    496  C   GLN A  32      -4.492   5.035  -5.797  1.00  0.00           C  
ATOM    497  O   GLN A  32      -5.053   6.118  -5.634  1.00  0.00           O  
ATOM    498  CB  GLN A  32      -4.287   3.995  -8.085  1.00  0.00           C  
ATOM    499  CG  GLN A  32      -5.509   4.768  -8.587  1.00  0.00           C  
ATOM    500  CD  GLN A  32      -5.044   6.003  -9.359  1.00  0.00           C  
ATOM    501  OE1 GLN A  32      -4.538   5.886 -10.459  1.00  0.00           O  
ATOM    502  NE2 GLN A  32      -5.190   7.186  -8.825  1.00  0.00           N  
ATOM    503  H   GLN A  32      -2.165   3.225  -6.885  1.00  0.00           H  
ATOM    504  HA  GLN A  32      -3.362   5.799  -7.360  1.00  0.00           H  
ATOM    505  HB2 GLN A  32      -3.606   3.824  -8.906  1.00  0.00           H  
ATOM    506  HB3 GLN A  32      -4.606   3.048  -7.677  1.00  0.00           H  
ATOM    507  HG2 GLN A  32      -6.091   4.133  -9.239  1.00  0.00           H  
ATOM    508  HG3 GLN A  32      -6.117   5.076  -7.750  1.00  0.00           H  
ATOM    509 HE21 GLN A  32      -5.594   7.277  -7.937  1.00  0.00           H  
ATOM    510 HE22 GLN A  32      -4.894   7.984  -9.313  1.00  0.00           H  
ATOM    511  N   TYR A  33      -4.626   4.023  -4.967  1.00  0.00           N  
ATOM    512  CA  TYR A  33      -5.453   4.092  -3.767  1.00  0.00           C  
ATOM    513  C   TYR A  33      -4.961   5.222  -2.865  1.00  0.00           C  
ATOM    514  O   TYR A  33      -5.754   6.022  -2.365  1.00  0.00           O  
ATOM    515  CB  TYR A  33      -5.434   2.734  -3.057  1.00  0.00           C  
ATOM    516  CG  TYR A  33      -5.920   2.780  -1.628  1.00  0.00           C  
ATOM    517  CD1 TYR A  33      -7.278   2.591  -1.340  1.00  0.00           C  
ATOM    518  CD2 TYR A  33      -5.002   2.940  -0.582  1.00  0.00           C  
ATOM    519  CE1 TYR A  33      -7.715   2.558  -0.009  1.00  0.00           C  
ATOM    520  CE2 TYR A  33      -5.441   2.927   0.748  1.00  0.00           C  
ATOM    521  CZ  TYR A  33      -6.797   2.738   1.034  1.00  0.00           C  
ATOM    522  OH  TYR A  33      -7.214   2.679   2.347  1.00  0.00           O  
ATOM    523  H   TYR A  33      -4.152   3.187  -5.159  1.00  0.00           H  
ATOM    524  HA  TYR A  33      -6.467   4.343  -4.040  1.00  0.00           H  
ATOM    525  HB2 TYR A  33      -6.058   2.047  -3.609  1.00  0.00           H  
ATOM    526  HB3 TYR A  33      -4.421   2.361  -3.068  1.00  0.00           H  
ATOM    527  HD1 TYR A  33      -7.988   2.467  -2.144  1.00  0.00           H  
ATOM    528  HD2 TYR A  33      -3.955   3.086  -0.802  1.00  0.00           H  
ATOM    529  HE1 TYR A  33      -8.762   2.413   0.213  1.00  0.00           H  
ATOM    530  HE2 TYR A  33      -4.732   3.067   1.550  1.00  0.00           H  
ATOM    531  HH  TYR A  33      -7.730   3.468   2.530  1.00  0.00           H  
ATOM    532  N   ALA A  34      -3.662   5.297  -2.647  1.00  0.00           N  
ATOM    533  CA  ALA A  34      -3.091   6.337  -1.804  1.00  0.00           C  
ATOM    534  C   ALA A  34      -3.364   7.716  -2.397  1.00  0.00           C  
ATOM    535  O   ALA A  34      -3.772   8.625  -1.673  1.00  0.00           O  
ATOM    536  CB  ALA A  34      -1.596   6.114  -1.621  1.00  0.00           C  
ATOM    537  H   ALA A  34      -3.067   4.614  -3.021  1.00  0.00           H  
ATOM    538  HA  ALA A  34      -3.568   6.322  -0.835  1.00  0.00           H  
ATOM    539  HB1 ALA A  34      -1.437   5.276  -0.958  1.00  0.00           H  
ATOM    540  HB2 ALA A  34      -1.143   5.907  -2.579  1.00  0.00           H  
ATOM    541  HB3 ALA A  34      -1.148   7.000  -1.195  1.00  0.00           H  
ATOM    542  N   ASN A  35      -3.154   7.880  -3.695  1.00  0.00           N  
ATOM    543  CA  ASN A  35      -3.401   9.179  -4.319  1.00  0.00           C  
ATOM    544  C   ASN A  35      -4.869   9.567  -4.179  1.00  0.00           C  
ATOM    545  O   ASN A  35      -5.171  10.720  -3.868  1.00  0.00           O  
ATOM    546  CB  ASN A  35      -3.042   9.166  -5.811  1.00  0.00           C  
ATOM    547  CG  ASN A  35      -1.538   9.149  -6.102  1.00  0.00           C  
ATOM    548  OD1 ASN A  35      -0.701   9.155  -5.218  1.00  0.00           O  
ATOM    549  ND2 ASN A  35      -1.170   9.126  -7.356  1.00  0.00           N  
ATOM    550  H   ASN A  35      -2.862   7.140  -4.268  1.00  0.00           H  
ATOM    551  HA  ASN A  35      -2.829   9.935  -3.808  1.00  0.00           H  
ATOM    552  HB2 ASN A  35      -3.484   8.290  -6.262  1.00  0.00           H  
ATOM    553  HB3 ASN A  35      -3.473  10.041  -6.276  1.00  0.00           H  
ATOM    554 HD21 ASN A  35      -1.846   9.120  -8.066  1.00  0.00           H  
ATOM    555 HD22 ASN A  35      -0.217   9.114  -7.587  1.00  0.00           H  
ATOM    556  N   ASP A  36      -5.771   8.629  -4.415  1.00  0.00           N  
ATOM    557  CA  ASP A  36      -7.205   8.897  -4.326  1.00  0.00           C  
ATOM    558  C   ASP A  36      -7.594   9.331  -2.913  1.00  0.00           C  
ATOM    559  O   ASP A  36      -8.560  10.078  -2.745  1.00  0.00           O  
ATOM    560  CB  ASP A  36      -8.025   7.666  -4.744  1.00  0.00           C  
ATOM    561  CG  ASP A  36      -7.943   7.373  -6.245  1.00  0.00           C  
ATOM    562  OD1 ASP A  36      -7.502   8.241  -6.980  1.00  0.00           O  
ATOM    563  OD2 ASP A  36      -8.338   6.283  -6.635  1.00  0.00           O  
ATOM    564  H   ASP A  36      -5.465   7.750  -4.723  1.00  0.00           H  
ATOM    565  HA  ASP A  36      -7.446   9.739  -4.953  1.00  0.00           H  
ATOM    566  HB2 ASP A  36      -7.661   6.806  -4.204  1.00  0.00           H  
ATOM    567  HB3 ASP A  36      -9.059   7.831  -4.477  1.00  0.00           H  
ATOM    568  N   ASN A  37      -6.865   8.867  -1.919  1.00  0.00           N  
ATOM    569  CA  ASN A  37      -7.161   9.189  -0.525  1.00  0.00           C  
ATOM    570  C   ASN A  37      -6.261  10.287   0.031  1.00  0.00           C  
ATOM    571  O   ASN A  37      -6.310  10.559   1.231  1.00  0.00           O  
ATOM    572  CB  ASN A  37      -7.036   7.936   0.337  1.00  0.00           C  
ATOM    573  CG  ASN A  37      -8.232   7.038   0.027  1.00  0.00           C  
ATOM    574  OD1 ASN A  37      -9.347   7.345   0.409  1.00  0.00           O  
ATOM    575  ND2 ASN A  37      -8.046   5.954  -0.679  1.00  0.00           N  
ATOM    576  H   ASN A  37      -6.091   8.299  -2.115  1.00  0.00           H  
ATOM    577  HA  ASN A  37      -8.164   9.574  -0.425  1.00  0.00           H  
ATOM    578  HB2 ASN A  37      -6.117   7.420   0.100  1.00  0.00           H  
ATOM    579  HB3 ASN A  37      -7.048   8.204   1.383  1.00  0.00           H  
ATOM    580 HD21 ASN A  37      -7.149   5.728  -1.001  1.00  0.00           H  
ATOM    581 HD22 ASN A  37      -8.803   5.368  -0.885  1.00  0.00           H  
ATOM    582  N   GLY A  38      -5.498  10.949  -0.816  1.00  0.00           N  
ATOM    583  CA  GLY A  38      -4.676  12.063  -0.386  1.00  0.00           C  
ATOM    584  C   GLY A  38      -3.467  11.720   0.457  1.00  0.00           C  
ATOM    585  O   GLY A  38      -2.955  12.593   1.159  1.00  0.00           O  
ATOM    586  H   GLY A  38      -5.462  10.689  -1.760  1.00  0.00           H  
ATOM    587  HA2 GLY A  38      -4.333  12.584  -1.267  1.00  0.00           H  
ATOM    588  HA3 GLY A  38      -5.299  12.737   0.183  1.00  0.00           H  
ATOM    589  N   VAL A  39      -2.979  10.495   0.415  1.00  0.00           N  
ATOM    590  CA  VAL A  39      -1.820  10.090   1.197  1.00  0.00           C  
ATOM    591  C   VAL A  39      -0.556  10.297   0.360  1.00  0.00           C  
ATOM    592  O   VAL A  39      -0.466   9.831  -0.776  1.00  0.00           O  
ATOM    593  CB  VAL A  39      -1.939   8.613   1.642  1.00  0.00           C  
ATOM    594  CG1 VAL A  39      -0.644   8.145   2.309  1.00  0.00           C  
ATOM    595  CG2 VAL A  39      -3.099   8.464   2.634  1.00  0.00           C  
ATOM    596  H   VAL A  39      -3.414   9.833  -0.163  1.00  0.00           H  
ATOM    597  HA  VAL A  39      -1.756  10.721   2.072  1.00  0.00           H  
ATOM    598  HB  VAL A  39      -2.132   7.998   0.775  1.00  0.00           H  
ATOM    599 HG11 VAL A  39      -0.813   7.200   2.805  1.00  0.00           H  
ATOM    600 HG12 VAL A  39      -0.327   8.880   3.034  1.00  0.00           H  
ATOM    601 HG13 VAL A  39       0.124   8.025   1.559  1.00  0.00           H  
ATOM    602 HG21 VAL A  39      -2.900   9.060   3.513  1.00  0.00           H  
ATOM    603 HG22 VAL A  39      -3.199   7.427   2.918  1.00  0.00           H  
ATOM    604 HG23 VAL A  39      -4.014   8.800   2.171  1.00  0.00           H  
ATOM    605  N   ASP A  40       0.393  11.015   0.933  1.00  0.00           N  
ATOM    606  CA  ASP A  40       1.671  11.321   0.291  1.00  0.00           C  
ATOM    607  C   ASP A  40       2.780  10.970   1.278  1.00  0.00           C  
ATOM    608  O   ASP A  40       3.141  11.785   2.129  1.00  0.00           O  
ATOM    609  CB  ASP A  40       1.742  12.811  -0.075  1.00  0.00           C  
ATOM    610  CG  ASP A  40       3.105  13.166  -0.682  1.00  0.00           C  
ATOM    611  OD1 ASP A  40       3.663  12.340  -1.390  1.00  0.00           O  
ATOM    612  OD2 ASP A  40       3.565  14.271  -0.433  1.00  0.00           O  
ATOM    613  H   ASP A  40       0.232  11.362   1.836  1.00  0.00           H  
ATOM    614  HA  ASP A  40       1.782  10.722  -0.602  1.00  0.00           H  
ATOM    615  HB2 ASP A  40       0.966  13.037  -0.792  1.00  0.00           H  
ATOM    616  HB3 ASP A  40       1.585  13.403   0.815  1.00  0.00           H  
ATOM    617  N   GLY A  41       3.279   9.749   1.205  1.00  0.00           N  
ATOM    618  CA  GLY A  41       4.305   9.316   2.141  1.00  0.00           C  
ATOM    619  C   GLY A  41       5.441   8.563   1.479  1.00  0.00           C  
ATOM    620  O   GLY A  41       5.585   8.579   0.256  1.00  0.00           O  
ATOM    621  H   GLY A  41       2.934   9.121   0.537  1.00  0.00           H  
ATOM    622  HA2 GLY A  41       4.714  10.179   2.646  1.00  0.00           H  
ATOM    623  HA3 GLY A  41       3.847   8.670   2.875  1.00  0.00           H  
ATOM    624  N   VAL A  42       6.236   7.899   2.301  1.00  0.00           N  
ATOM    625  CA  VAL A  42       7.351   7.101   1.805  1.00  0.00           C  
ATOM    626  C   VAL A  42       6.925   5.640   1.923  1.00  0.00           C  
ATOM    627  O   VAL A  42       6.141   5.297   2.815  1.00  0.00           O  
ATOM    628  CB  VAL A  42       8.645   7.399   2.578  1.00  0.00           C  
ATOM    629  CG1 VAL A  42       9.042   8.841   2.231  1.00  0.00           C  
ATOM    630  CG2 VAL A  42       8.476   7.256   4.080  1.00  0.00           C  
ATOM    631  H   VAL A  42       6.072   7.969   3.264  1.00  0.00           H  
ATOM    632  HA  VAL A  42       7.513   7.438   0.784  1.00  0.00           H  
ATOM    633  HB  VAL A  42       9.421   6.730   2.232  1.00  0.00           H  
ATOM    634 HG11 VAL A  42       9.884   9.139   2.838  1.00  0.00           H  
ATOM    635 HG12 VAL A  42       8.209   9.501   2.424  1.00  0.00           H  
ATOM    636 HG13 VAL A  42       9.313   8.899   1.187  1.00  0.00           H  
ATOM    637 HG21 VAL A  42       8.374   6.211   4.330  1.00  0.00           H  
ATOM    638 HG22 VAL A  42       7.595   7.797   4.388  1.00  0.00           H  
ATOM    639 HG23 VAL A  42       9.342   7.663   4.581  1.00  0.00           H  
ATOM    640  N   TRP A  43       7.362   4.813   1.009  1.00  0.00           N  
ATOM    641  CA  TRP A  43       6.956   3.413   0.951  1.00  0.00           C  
ATOM    642  C   TRP A  43       8.069   2.394   1.211  1.00  0.00           C  
ATOM    643  O   TRP A  43       9.191   2.535   0.730  1.00  0.00           O  
ATOM    644  CB  TRP A  43       6.486   3.111  -0.459  1.00  0.00           C  
ATOM    645  CG  TRP A  43       5.274   3.914  -0.780  1.00  0.00           C  
ATOM    646  CD1 TRP A  43       5.197   5.250  -1.004  1.00  0.00           C  
ATOM    647  CD2 TRP A  43       3.938   3.390  -0.936  1.00  0.00           C  
ATOM    648  NE1 TRP A  43       3.882   5.576  -1.288  1.00  0.00           N  
ATOM    649  CE2 TRP A  43       3.070   4.461  -1.256  1.00  0.00           C  
ATOM    650  CE3 TRP A  43       3.413   2.094  -0.826  1.00  0.00           C  
ATOM    651  CZ2 TRP A  43       1.708   4.244  -1.464  1.00  0.00           C  
ATOM    652  CZ3 TRP A  43       2.048   1.875  -1.034  1.00  0.00           C  
ATOM    653  CH2 TRP A  43       1.200   2.945  -1.352  1.00  0.00           C  
ATOM    654  H   TRP A  43       7.920   5.192   0.297  1.00  0.00           H  
ATOM    655  HA  TRP A  43       6.141   3.223   1.626  1.00  0.00           H  
ATOM    656  HB2 TRP A  43       7.272   3.357  -1.158  1.00  0.00           H  
ATOM    657  HB3 TRP A  43       6.250   2.060  -0.544  1.00  0.00           H  
ATOM    658  HD1 TRP A  43       6.024   5.943  -0.967  1.00  0.00           H  
ATOM    659  HE1 TRP A  43       3.550   6.476  -1.488  1.00  0.00           H  
ATOM    660  HE3 TRP A  43       4.061   1.266  -0.582  1.00  0.00           H  
ATOM    661  HZ2 TRP A  43       1.055   5.068  -1.708  1.00  0.00           H  
ATOM    662  HZ3 TRP A  43       1.645   0.876  -0.950  1.00  0.00           H  
ATOM    663  HH2 TRP A  43       0.147   2.768  -1.510  1.00  0.00           H  
ATOM    664  N   THR A  44       7.663   1.283   1.816  1.00  0.00           N  
ATOM    665  CA  THR A  44       8.511   0.095   1.909  1.00  0.00           C  
ATOM    666  C   THR A  44       7.668  -1.103   1.474  1.00  0.00           C  
ATOM    667  O   THR A  44       6.435  -1.077   1.466  1.00  0.00           O  
ATOM    668  CB  THR A  44       8.998  -0.228   3.344  1.00  0.00           C  
ATOM    669  OG1 THR A  44       7.879  -0.519   4.177  1.00  0.00           O  
ATOM    670  CG2 THR A  44       9.822   0.905   3.952  1.00  0.00           C  
ATOM    671  H   THR A  44       6.763   1.239   2.201  1.00  0.00           H  
ATOM    672  HA  THR A  44       9.346   0.181   1.231  1.00  0.00           H  
ATOM    673  HB  THR A  44       9.618  -1.112   3.296  1.00  0.00           H  
ATOM    674  HG1 THR A  44       7.543   0.311   4.523  1.00  0.00           H  
ATOM    675 HG21 THR A  44      10.013   0.692   4.993  1.00  0.00           H  
ATOM    676 HG22 THR A  44       9.276   1.833   3.867  1.00  0.00           H  
ATOM    677 HG23 THR A  44      10.761   0.990   3.424  1.00  0.00           H  
ATOM    678  N   TYR A  45       8.386  -2.145   1.123  1.00  0.00           N  
ATOM    679  CA  TYR A  45       7.765  -3.402   0.729  1.00  0.00           C  
ATOM    680  C   TYR A  45       8.602  -4.511   1.343  1.00  0.00           C  
ATOM    681  O   TYR A  45       9.826  -4.521   1.193  1.00  0.00           O  
ATOM    682  CB  TYR A  45       7.720  -3.549  -0.801  1.00  0.00           C  
ATOM    683  CG  TYR A  45       7.204  -4.935  -1.143  1.00  0.00           C  
ATOM    684  CD1 TYR A  45       5.910  -5.319  -0.762  1.00  0.00           C  
ATOM    685  CD2 TYR A  45       8.029  -5.849  -1.814  1.00  0.00           C  
ATOM    686  CE1 TYR A  45       5.444  -6.610  -1.048  1.00  0.00           C  
ATOM    687  CE2 TYR A  45       7.562  -7.138  -2.105  1.00  0.00           C  
ATOM    688  CZ  TYR A  45       6.271  -7.518  -1.721  1.00  0.00           C  
ATOM    689  OH  TYR A  45       5.835  -8.803  -1.962  1.00  0.00           O  
ATOM    690  H   TYR A  45       9.356  -2.024   1.055  1.00  0.00           H  
ATOM    691  HA  TYR A  45       6.757  -3.414   1.123  1.00  0.00           H  
ATOM    692  HB2 TYR A  45       7.058  -2.803  -1.216  1.00  0.00           H  
ATOM    693  HB3 TYR A  45       8.712  -3.420  -1.207  1.00  0.00           H  
ATOM    694  HD1 TYR A  45       5.270  -4.619  -0.245  1.00  0.00           H  
ATOM    695  HD2 TYR A  45       9.026  -5.558  -2.112  1.00  0.00           H  
ATOM    696  HE1 TYR A  45       4.447  -6.902  -0.753  1.00  0.00           H  
ATOM    697  HE2 TYR A  45       8.199  -7.839  -2.625  1.00  0.00           H  
ATOM    698  HH  TYR A  45       6.605  -9.353  -2.123  1.00  0.00           H  
ATOM    699  N   ASP A  46       7.943  -5.439   2.013  1.00  0.00           N  
ATOM    700  CA  ASP A  46       8.612  -6.587   2.612  1.00  0.00           C  
ATOM    701  C   ASP A  46       8.088  -7.831   1.911  1.00  0.00           C  
ATOM    702  O   ASP A  46       6.915  -8.187   2.038  1.00  0.00           O  
ATOM    703  CB  ASP A  46       8.314  -6.680   4.110  1.00  0.00           C  
ATOM    704  CG  ASP A  46       9.131  -7.827   4.718  1.00  0.00           C  
ATOM    705  OD1 ASP A  46       9.302  -8.842   4.059  1.00  0.00           O  
ATOM    706  OD2 ASP A  46       9.584  -7.663   5.839  1.00  0.00           O  
ATOM    707  H   ASP A  46       6.973  -5.354   2.123  1.00  0.00           H  
ATOM    708  HA  ASP A  46       9.678  -6.495   2.458  1.00  0.00           H  
ATOM    709  HB2 ASP A  46       8.582  -5.750   4.590  1.00  0.00           H  
ATOM    710  HB3 ASP A  46       7.262  -6.872   4.258  1.00  0.00           H  
ATOM    711  N   ASP A  47       8.950  -8.428   1.120  1.00  0.00           N  
ATOM    712  CA  ASP A  47       8.560  -9.589   0.336  1.00  0.00           C  
ATOM    713  C   ASP A  47       8.204 -10.787   1.219  1.00  0.00           C  
ATOM    714  O   ASP A  47       7.468 -11.670   0.776  1.00  0.00           O  
ATOM    715  CB  ASP A  47       9.671  -9.949  -0.655  1.00  0.00           C  
ATOM    716  CG  ASP A  47       9.111 -10.806  -1.803  1.00  0.00           C  
ATOM    717  OD1 ASP A  47       8.113 -10.442  -2.415  1.00  0.00           O  
ATOM    718  OD2 ASP A  47       9.709 -11.838  -2.051  1.00  0.00           O  
ATOM    719  H   ASP A  47       9.851  -8.061   1.005  1.00  0.00           H  
ATOM    720  HA  ASP A  47       7.674  -9.354  -0.238  1.00  0.00           H  
ATOM    721  HB2 ASP A  47      10.093  -9.041  -1.060  1.00  0.00           H  
ATOM    722  HB3 ASP A  47      10.442 -10.503  -0.141  1.00  0.00           H  
ATOM    723  N   ALA A  48       8.731 -10.889   2.432  1.00  0.00           N  
ATOM    724  CA  ALA A  48       8.439 -12.036   3.291  1.00  0.00           C  
ATOM    725  C   ALA A  48       6.992 -12.045   3.781  1.00  0.00           C  
ATOM    726  O   ALA A  48       6.421 -13.116   3.994  1.00  0.00           O  
ATOM    727  CB  ALA A  48       9.391 -12.063   4.478  1.00  0.00           C  
ATOM    728  H   ALA A  48       9.382 -10.244   2.780  1.00  0.00           H  
ATOM    729  HA  ALA A  48       8.571 -12.930   2.704  1.00  0.00           H  
ATOM    730  HB1 ALA A  48      10.411 -12.054   4.122  1.00  0.00           H  
ATOM    731  HB2 ALA A  48       9.218 -11.194   5.096  1.00  0.00           H  
ATOM    732  HB3 ALA A  48       9.219 -12.957   5.058  1.00  0.00           H  
ATOM    733  N   THR A  49       6.425 -10.875   4.001  1.00  0.00           N  
ATOM    734  CA  THR A  49       5.054 -10.785   4.506  1.00  0.00           C  
ATOM    735  C   THR A  49       4.108 -10.201   3.454  1.00  0.00           C  
ATOM    736  O   THR A  49       2.926 -10.010   3.739  1.00  0.00           O  
ATOM    737  CB  THR A  49       4.980  -9.918   5.780  1.00  0.00           C  
ATOM    738  OG1 THR A  49       5.446  -8.611   5.468  1.00  0.00           O  
ATOM    739  CG2 THR A  49       5.841 -10.516   6.899  1.00  0.00           C  
ATOM    740  H   THR A  49       6.969 -10.064   3.915  1.00  0.00           H  
ATOM    741  HA  THR A  49       4.687 -11.775   4.729  1.00  0.00           H  
ATOM    742  HB  THR A  49       3.954  -9.860   6.112  1.00  0.00           H  
ATOM    743  HG1 THR A  49       6.405  -8.624   5.492  1.00  0.00           H  
ATOM    744 HG21 THR A  49       5.930  -9.803   7.704  1.00  0.00           H  
ATOM    745 HG22 THR A  49       6.822 -10.749   6.513  1.00  0.00           H  
ATOM    746 HG23 THR A  49       5.375 -11.419   7.267  1.00  0.00           H  
ATOM    747  N   LYS A  50       4.609  -9.920   2.267  1.00  0.00           N  
ATOM    748  CA  LYS A  50       3.804  -9.351   1.186  1.00  0.00           C  
ATOM    749  C   LYS A  50       3.029  -8.122   1.647  1.00  0.00           C  
ATOM    750  O   LYS A  50       1.841  -7.961   1.362  1.00  0.00           O  
ATOM    751  CB  LYS A  50       2.817 -10.381   0.622  1.00  0.00           C  
ATOM    752  CG  LYS A  50       3.466 -11.754   0.444  1.00  0.00           C  
ATOM    753  CD  LYS A  50       4.459 -11.708  -0.716  1.00  0.00           C  
ATOM    754  CE  LYS A  50       5.204 -13.040  -0.789  1.00  0.00           C  
ATOM    755  NZ  LYS A  50       6.225 -12.961  -1.868  1.00  0.00           N  
ATOM    756  H   LYS A  50       5.566 -10.033   2.088  1.00  0.00           H  
ATOM    757  HA  LYS A  50       4.507  -9.064   0.422  1.00  0.00           H  
ATOM    758  HB2 LYS A  50       1.981 -10.476   1.298  1.00  0.00           H  
ATOM    759  HB3 LYS A  50       2.457 -10.035  -0.336  1.00  0.00           H  
ATOM    760  HG2 LYS A  50       3.983 -12.029   1.351  1.00  0.00           H  
ATOM    761  HG3 LYS A  50       2.702 -12.487   0.230  1.00  0.00           H  
ATOM    762  HD2 LYS A  50       3.927 -11.539  -1.640  1.00  0.00           H  
ATOM    763  HD3 LYS A  50       5.170 -10.912  -0.557  1.00  0.00           H  
ATOM    764  HE2 LYS A  50       5.689 -13.236   0.156  1.00  0.00           H  
ATOM    765  HE3 LYS A  50       4.506 -13.834  -1.009  1.00  0.00           H  
ATOM    766  HZ1 LYS A  50       6.311 -13.886  -2.333  1.00  0.00           H  
ATOM    767  HZ2 LYS A  50       7.143 -12.691  -1.458  1.00  0.00           H  
ATOM    768  HZ3 LYS A  50       5.936 -12.249  -2.569  1.00  0.00           H  
ATOM    769  N   THR A  51       3.723  -7.296   2.406  1.00  0.00           N  
ATOM    770  CA  THR A  51       3.124  -6.101   2.993  1.00  0.00           C  
ATOM    771  C   THR A  51       3.865  -4.839   2.568  1.00  0.00           C  
ATOM    772  O   THR A  51       5.085  -4.733   2.705  1.00  0.00           O  
ATOM    773  CB  THR A  51       3.140  -6.184   4.533  1.00  0.00           C  
ATOM    774  OG1 THR A  51       2.408  -7.331   4.940  1.00  0.00           O  
ATOM    775  CG2 THR A  51       2.520  -4.931   5.157  1.00  0.00           C  
ATOM    776  H   THR A  51       4.669  -7.498   2.564  1.00  0.00           H  
ATOM    777  HA  THR A  51       2.101  -6.066   2.654  1.00  0.00           H  
ATOM    778  HB  THR A  51       4.162  -6.278   4.872  1.00  0.00           H  
ATOM    779  HG1 THR A  51       1.920  -7.657   4.180  1.00  0.00           H  
ATOM    780 HG21 THR A  51       1.570  -4.726   4.686  1.00  0.00           H  
ATOM    781 HG22 THR A  51       3.182  -4.090   5.012  1.00  0.00           H  
ATOM    782 HG23 THR A  51       2.370  -5.092   6.215  1.00  0.00           H  
ATOM    783  N   PHE A  52       3.071  -3.871   2.152  1.00  0.00           N  
ATOM    784  CA  PHE A  52       3.553  -2.539   1.816  1.00  0.00           C  
ATOM    785  C   PHE A  52       3.169  -1.644   2.987  1.00  0.00           C  
ATOM    786  O   PHE A  52       2.120  -1.844   3.601  1.00  0.00           O  
ATOM    787  CB  PHE A  52       2.818  -1.971   0.597  1.00  0.00           C  
ATOM    788  CG  PHE A  52       3.157  -2.673  -0.691  1.00  0.00           C  
ATOM    789  CD1 PHE A  52       2.487  -3.850  -1.046  1.00  0.00           C  
ATOM    790  CD2 PHE A  52       4.099  -2.107  -1.558  1.00  0.00           C  
ATOM    791  CE1 PHE A  52       2.760  -4.463  -2.275  1.00  0.00           C  
ATOM    792  CE2 PHE A  52       4.383  -2.727  -2.779  1.00  0.00           C  
ATOM    793  CZ  PHE A  52       3.713  -3.905  -3.138  1.00  0.00           C  
ATOM    794  H   PHE A  52       2.106  -4.039   2.175  1.00  0.00           H  
ATOM    795  HA  PHE A  52       4.620  -2.526   1.652  1.00  0.00           H  
ATOM    796  HB2 PHE A  52       1.755  -2.059   0.764  1.00  0.00           H  
ATOM    797  HB3 PHE A  52       3.065  -0.923   0.501  1.00  0.00           H  
ATOM    798  HD1 PHE A  52       1.761  -4.283  -0.374  1.00  0.00           H  
ATOM    799  HD2 PHE A  52       4.614  -1.200  -1.279  1.00  0.00           H  
ATOM    800  HE1 PHE A  52       2.246  -5.372  -2.552  1.00  0.00           H  
ATOM    801  HE2 PHE A  52       5.116  -2.298  -3.446  1.00  0.00           H  
ATOM    802  HZ  PHE A  52       3.983  -4.421  -4.047  1.00  0.00           H  
ATOM    803  N   THR A  53       3.999  -0.664   3.278  1.00  0.00           N  
ATOM    804  CA  THR A  53       3.712   0.280   4.355  1.00  0.00           C  
ATOM    805  C   THR A  53       3.929   1.668   3.771  1.00  0.00           C  
ATOM    806  O   THR A  53       4.927   1.908   3.092  1.00  0.00           O  
ATOM    807  CB  THR A  53       4.659   0.064   5.555  1.00  0.00           C  
ATOM    808  OG1 THR A  53       4.589  -1.296   5.960  1.00  0.00           O  
ATOM    809  CG2 THR A  53       4.273   0.974   6.726  1.00  0.00           C  
ATOM    810  H   THR A  53       4.865  -0.600   2.825  1.00  0.00           H  
ATOM    811  HA  THR A  53       2.684   0.150   4.665  1.00  0.00           H  
ATOM    812  HB  THR A  53       5.670   0.291   5.252  1.00  0.00           H  
ATOM    813  HG1 THR A  53       4.500  -1.318   6.915  1.00  0.00           H  
ATOM    814 HG21 THR A  53       3.204   0.930   6.878  1.00  0.00           H  
ATOM    815 HG22 THR A  53       4.563   1.990   6.503  1.00  0.00           H  
ATOM    816 HG23 THR A  53       4.778   0.643   7.621  1.00  0.00           H  
ATOM    817  N   VAL A  54       3.031   2.580   4.099  1.00  0.00           N  
ATOM    818  CA  VAL A  54       3.183   3.970   3.686  1.00  0.00           C  
ATOM    819  C   VAL A  54       3.070   4.867   4.920  1.00  0.00           C  
ATOM    820  O   VAL A  54       2.156   4.719   5.734  1.00  0.00           O  
ATOM    821  CB  VAL A  54       2.128   4.388   2.641  1.00  0.00           C  
ATOM    822  CG1 VAL A  54       0.707   4.238   3.183  1.00  0.00           C  
ATOM    823  CG2 VAL A  54       2.384   5.846   2.245  1.00  0.00           C  
ATOM    824  H   VAL A  54       2.260   2.325   4.647  1.00  0.00           H  
ATOM    825  HA  VAL A  54       4.165   4.067   3.242  1.00  0.00           H  
ATOM    826  HB  VAL A  54       2.236   3.764   1.766  1.00  0.00           H  
ATOM    827 HG11 VAL A  54      -0.000   4.545   2.426  1.00  0.00           H  
ATOM    828 HG12 VAL A  54       0.586   4.857   4.059  1.00  0.00           H  
ATOM    829 HG13 VAL A  54       0.530   3.205   3.441  1.00  0.00           H  
ATOM    830 HG21 VAL A  54       3.428   5.976   2.001  1.00  0.00           H  
ATOM    831 HG22 VAL A  54       2.123   6.494   3.069  1.00  0.00           H  
ATOM    832 HG23 VAL A  54       1.779   6.097   1.386  1.00  0.00           H  
ATOM    833  N   THR A  55       4.041   5.746   5.047  1.00  0.00           N  
ATOM    834  CA  THR A  55       4.031   6.657   6.192  1.00  0.00           C  
ATOM    835  C   THR A  55       4.151   8.123   5.781  1.00  0.00           C  
ATOM    836  O   THR A  55       4.950   8.476   4.907  1.00  0.00           O  
ATOM    837  CB  THR A  55       5.220   6.397   7.149  1.00  0.00           C  
ATOM    838  OG1 THR A  55       5.086   7.302   8.245  1.00  0.00           O  
ATOM    839  CG2 THR A  55       6.589   6.579   6.506  1.00  0.00           C  
ATOM    840  H   THR A  55       4.766   5.746   4.388  1.00  0.00           H  
ATOM    841  HA  THR A  55       3.142   6.493   6.786  1.00  0.00           H  
ATOM    842  HB  THR A  55       5.140   5.388   7.527  1.00  0.00           H  
ATOM    843  HG1 THR A  55       4.759   8.137   7.901  1.00  0.00           H  
ATOM    844 HG21 THR A  55       7.335   6.054   7.084  1.00  0.00           H  
ATOM    845 HG22 THR A  55       6.833   7.631   6.473  1.00  0.00           H  
ATOM    846 HG23 THR A  55       6.560   6.177   5.505  1.00  0.00           H  
ATOM    847  N   GLU A  56       3.308   8.947   6.369  1.00  0.00           N  
ATOM    848  CA  GLU A  56       3.360  10.380   6.098  1.00  0.00           C  
ATOM    849  C   GLU A  56       4.218  11.034   7.178  1.00  0.00           C  
ATOM    850  O   GLU A  56       4.671  12.145   6.955  1.00  0.00           O  
ATOM    851  CB  GLU A  56       1.961  10.996   6.136  1.00  0.00           C  
ATOM    852  CG  GLU A  56       1.216  10.623   4.855  1.00  0.00           C  
ATOM    853  CD  GLU A  56      -0.114  11.369   4.777  1.00  0.00           C  
ATOM    854  OE1 GLU A  56      -0.918  11.230   5.686  1.00  0.00           O  
ATOM    855  OE2 GLU A  56      -0.301  12.054   3.787  1.00  0.00           O  
ATOM    856  OXT GLU A  56       4.447  10.395   8.192  1.00  0.00           O  
ATOM    857  H   GLU A  56       2.663   8.599   7.019  1.00  0.00           H  
ATOM    858  HA  GLU A  56       3.807  10.555   5.130  1.00  0.00           H  
ATOM    859  HB2 GLU A  56       1.423  10.621   6.993  1.00  0.00           H  
ATOM    860  HB3 GLU A  56       2.043  12.070   6.203  1.00  0.00           H  
ATOM    861  HG2 GLU A  56       1.821  10.884   4.000  1.00  0.00           H  
ATOM    862  HG3 GLU A  56       1.029   9.559   4.849  1.00  0.00           H  
