# Supplementary material for: Bayesian inference of protein structure from chemical shift data
Source: PeerJ. 2015 Mar 24;3:e861. doi: 10.7717/peerj.861 (PMC4375973; doi:10.7717/peerj.861)
Supplement: Supplemental Information 1 [file peerj-03-861-s001.gz › enhd.str]

1		1	ARG	H	H	8.4
2		1	ARG	HA	H	4.63
3		1	ARG	HB2	H	1.83
4		1	ARG	HB3	H	1.73
5		1	ARG	HD2	H	3.22
6		1	ARG	HD3	H	3.22
7		1	ARG	HG2	H	1.67
8		1	ARG	HG3	H	1.67
9		1	ARG	N	N	122.76
10		2	PRO	HA	H	4.45
11		2	PRO	HB2	H	2.31
12		2	PRO	HB3	H	1.9
13		2	PRO	HD2	H	3.81
14		2	PRO	HD3	H	3.63
15		2	PRO	HG2	H	2.02
16		2	PRO	HG3	H	2.02
17		2	PRO	C	C	176.83
18		2	PRO	CA	C	63.13
19		2	PRO	CB	C	32.1
20		2	PRO	CD	C	50.76
21		3	ARG	H	H	8.7
22		3	ARG	HA	H	4.36
23		3	ARG	HB2	H	1.89
24		3	ARG	HB3	H	1.8
25		3	ARG	HD2	H	3.23
26		3	ARG	HD3	H	3.23
27		3	ARG	HE	H	7.29
28		3	ARG	HG2	H	1.71
29		3	ARG	HG3	H	1.66
30		3	ARG	C	C	176.55
31		3	ARG	CA	C	56.37
32		3	ARG	CB	C	30.69
33		3	ARG	N	N	121.66
34		4	THR	H	H	8.31
35		4	THR	HA	H	4.26
36		4	THR	HB	H	4.11
37		4	THR	HG2	H	1.14
38		4	THR	C	C	173.68
39		4	THR	CA	C	61.85
40		4	THR	CB	C	70.18
41		4	THR	CG2	C	21.77
42		4	THR	N	N	115.49
43		5	ALA	H	H	8.35
44		5	ALA	HA	H	4.3
45		5	ALA	HB	H	1.28
46		5	ALA	C	C	177.13
47		5	ALA	CA	C	52.16
48		5	ALA	CB	C	19.54
49		5	ALA	N	N	126.68
50		6	PHE	H	H	8.25
51		6	PHE	HA	H	5
52		6	PHE	HB2	H	2.85
53		6	PHE	HB3	H	3.2
54		6	PHE	HD1	H	7.04
55		6	PHE	HD2	H	7.04
56		6	PHE	HE1	H	7.17
57		6	PHE	HE2	H	7.17
58		6	PHE	HZ	H	7.26
59		6	PHE	C	C	176.29
60		6	PHE	CA	C	55.56
61		6	PHE	CB	C	39.92
62		6	PHE	N	N	119.08
63		7	SER	H	H	9.35
64		7	SER	HA	H	4.63
65		7	SER	HB2	H	4.5
66		7	SER	HB3	H	3.99
67		7	SER	C	C	175.04
68		7	SER	CA	C	57.04
69		7	SER	CB	C	65.9
70		7	SER	N	N	118.56
71		8	SER	H	H	9.34
72		8	SER	HB2	H	4.18
73		8	SER	HB3	H	3.97
74		8	SER	C	C	177.7
75		8	SER	CB	C	62.53
76		8	SER	N	N	116.55
77		9	GLU	H	H	8.84
78		9	GLU	HA	H	4.15
79		9	GLU	HB2	H	2.07
80		9	GLU	HB3	H	1.94
81		9	GLU	HG2	H	2.39
82		9	GLU	HG3	H	2.32
83		9	GLU	C	C	179.67
84		9	GLU	CA	C	60
85		9	GLU	CB	C	28.92
86		9	GLU	N	N	121.66
87		10	GLN	H	H	7.96
88		10	GLN	HA	H	3.81
89		10	GLN	HB2	H	2.6
90		10	GLN	HB3	H	2.66
91		10	GLN	HE21	H	6.9
92		10	GLN	HE22	H	7.62
93		10	GLN	HG2	H	2.3
94		10	GLN	HG3	H	1.46
95		10	GLN	C	C	177.75
96		10	GLN	CA	C	59.22
97		10	GLN	CB	C	27.77
98		10	GLN	N	N	119.75
99		10	GLN	NE2	N	111.41
100		11	LEU	H	H	8.5
101		11	LEU	HA	H	3.65
102		11	LEU	HB2	H	1.57
103		11	LEU	HB3	H	1.74
104		11	LEU	HD1	H	0.98
105		11	LEU	HD2	H	0.94
106		11	LEU	HG	H	1.65
107		11	LEU	C	C	178.41
108		11	LEU	CA	C	58.01
109		11	LEU	CB	C	41.7
110		11	LEU	CD1	C	24.75
111		11	LEU	CD2	C	24.31
112		11	LEU	N	N	117.39
113		12	ALA	H	H	8.12
114		12	ALA	HA	H	4.05
115		12	ALA	HB	H	1.48
116		12	ALA	C	C	181.05
117		12	ALA	CA	C	55.44
118		12	ALA	CB	C	17.93
119		12	ALA	N	N	119.54
120		13	ARG	H	H	7.6
121		13	ARG	HA	H	4.13
122		13	ARG	HB2	H	1.93
123		13	ARG	HB3	H	1.93
124		13	ARG	HD2	H	3.25
125		13	ARG	HD3	H	3.25
126		13	ARG	C	C	178.61
127		13	ARG	CA	C	57.92
128		13	ARG	CB	C	28.65
129		13	ARG	N	N	117.79
130		14	LEU	H	H	8.22
131		14	LEU	HA	H	3.62
132		14	LEU	HB2	H	0.75
133		14	LEU	HB3	H	0.75
134		14	LEU	HD1	H	-0.48
135		14	LEU	HD2	H	0.48
136		14	LEU	HG	H	1.22
137		14	LEU	C	C	177.96
138		14	LEU	CA	C	58.53
139		14	LEU	CB	C	38.22
140		14	LEU	CD1	C	24.63
141		14	LEU	CD2	C	22.77
142		14	LEU	N	N	120.92
143		15	LYS	H	H	8.32
144		15	LYS	HA	H	4
145		15	LYS	HB2	H	1.89
146		15	LYS	HB3	H	1.8
147		15	LYS	HD2	H	1.95
148		15	LYS	HD3	H	1.95
149		15	LYS	HE2	H	2.93
150		15	LYS	HE3	H	2.93
151		15	LYS	HG2	H	1.46
152		15	LYS	HG3	H	1.46
153		15	LYS	C	C	179.11
154		15	LYS	CA	C	60.72
155		15	LYS	CB	C	32.47
156		15	LYS	N	N	117.25
157		16	ARG	H	H	7.69
158		16	ARG	HA	H	4.15
159		16	ARG	HB2	H	2.02
160		16	ARG	HB3	H	1.87
161		16	ARG	HD2	H	3.24
162		16	ARG	HD3	H	3.24
163		16	ARG	HE	H	7.42
164		16	ARG	HG2	H	1.65
165		16	ARG	HG3	H	1.65
166		16	ARG	C	C	179.42
167		16	ARG	CA	C	59.96
168		16	ARG	CB	C	30.07
169		16	ARG	N	N	118.83
170		17	GLU	H	H	8.38
171		17	GLU	HA	H	4.07
172		17	GLU	HB2	H	2.32
173		17	GLU	HB3	H	2.4
174		17	GLU	HG2	H	2.57
175		17	GLU	HG3	H	2.57
176		17	GLU	C	C	178.73
177		17	GLU	CA	C	59.25
178		17	GLU	CB	C	28.32
179		17	GLU	N	N	119.02
180		18	PHE	H	H	8.98
181		18	PHE	HA	H	4.37
182		18	PHE	HB2	H	3.13
183		18	PHE	HB3	H	2.99
184		18	PHE	HD1	H	6.94
185		18	PHE	HD2	H	6.94
186		18	PHE	HE1	H	7.21
187		18	PHE	HE2	H	7.21
188		18	PHE	HZ	H	6.82
189		18	PHE	C	C	176.12
190		18	PHE	CA	C	61.01
191		18	PHE	CB	C	39.35
192		18	PHE	N	N	121.08
193		19	ASN	H	H	7.92
194		19	ASN	HA	H	4.41
195		19	ASN	HB2	H	2.96
196		19	ASN	HB3	H	2.92
197		19	ASN	HD21	H	7.02
198		19	ASN	HD22	H	7.8
199		19	ASN	C	C	176.92
200		19	ASN	CA	C	55.34
201		19	ASN	CB	C	38.47
202		19	ASN	N	N	113.74
203		19	ASN	ND2	N	113.08
204		20	GLU	H	H	7.65
205		20	GLU	HA	H	4.2
206		20	GLU	HB2	H	2.18
207		20	GLU	HB3	H	2.18
208		20	GLU	HG2	H	2.52
209		20	GLU	HG3	H	2.37
210		20	GLU	C	C	176.87
211		20	GLU	CA	C	58.31
212		20	GLU	CB	C	29.76
213		20	GLU	N	N	118.4
214		21	ASN	H	H	8.27
215		21	ASN	HA	H	4.67
216		21	ASN	HB2	H	2.94
217		21	ASN	HB3	H	2.88
218		21	ASN	HD21	H	7.98
219		21	ASN	HD22	H	7.09
220		21	ASN	C	C	173.33
221		21	ASN	CA	C	53.48
222		21	ASN	CB	C	40.34
223		21	ASN	N	N	116.53
224		21	ASN	ND2	N	113.66
225		22	ARG	H	H	8.43
226		22	ARG	HA	H	3.68
227		22	ARG	HB2	H	1.39
228		22	ARG	HB3	H	1.15
229		22	ARG	HD2	H	2.87
230		22	ARG	HD3	H	3.01
231		22	ARG	HE	H	7.24
232		22	ARG	HG2	H	1.26
233		22	ARG	HG3	H	0.83
234		22	ARG	C	C	174.42
235		22	ARG	CA	C	57.29
236		22	ARG	CB	C	30.15
237		22	ARG	N	N	121.95
238		23	TYR	H	H	7.94
239		23	TYR	HA	H	4.67
240		23	TYR	HB2	H	2.94
241		23	TYR	HB3	H	2.74
242		23	TYR	HD1	H	7.17
243		23	TYR	HD2	H	7.17
244		23	TYR	HE1	H	6.81
245		23	TYR	HE2	H	6.81
246		23	TYR	C	C	175.16
247		23	TYR	CA	C	56.81
248		23	TYR	CB	C	40.5
249		23	TYR	N	N	114.97
250		24	LEU	H	H	8.54
251		24	LEU	HA	H	4.5
252		24	LEU	HB2	H	1.39
253		24	LEU	HB3	H	1.28
254		24	LEU	HD1	H	0.29
255		24	LEU	HD2	H	0.44
256		24	LEU	HG	H	0.8
257		24	LEU	C	C	177.73
258		24	LEU	CA	C	53.54
259		24	LEU	CB	C	43.52
260		24	LEU	CD1	C	26.06
261		24	LEU	CD2	C	24.12
262		24	LEU	N	N	122.41
263		25	THR	H	H	7.59
264		25	THR	HA	H	4.43
265		25	THR	HB	H	4.68
266		25	THR	HG2	H	1.35
267		25	THR	C	C	174.84
268		25	THR	CA	C	60.61
269		25	THR	CB	C	71.35
270		25	THR	CG2	C	22.22
271		25	THR	N	N	112.49
272		26	GLU	H	H	9.03
273		26	GLU	HA	H	3.93
274		26	GLU	HB2	H	2.02
275		26	GLU	HB3	H	2.13
276		26	GLU	HG2	H	2.33
277		26	GLU	HG3	H	2.33
278		26	GLU	C	C	178.42
279		26	GLU	CA	C	59.93
280		26	GLU	CB	C	28.39
281		26	GLU	N	N	121.77
282		27	ARG	H	H	8.53
283		27	ARG	HA	H	4.09
284		27	ARG	HB2	H	1.88
285		27	ARG	HB3	H	1.72
286		27	ARG	HD2	H	3.23
287		27	ARG	HD3	H	3.23
288		27	ARG	HG2	H	1.65
289		27	ARG	HG3	H	1.65
290		27	ARG	C	C	178.76
291		27	ARG	CA	C	58.92
292		27	ARG	CB	C	29.66
293		27	ARG	N	N	117.37
294		28	ARG	H	H	7.88
295		28	ARG	HA	H	4.18
296		28	ARG	HB2	H	1.72
297		28	ARG	HB3	H	1.82
298		28	ARG	HD2	H	3.13
299		28	ARG	HD3	H	3.42
300		28	ARG	HE	H	7.75
301		28	ARG	HG2	H	1.61
302		28	ARG	HG3	H	1.61
303		28	ARG	C	C	178.21
304		28	ARG	CA	C	58.06
305		28	ARG	CB	C	29.85
306		28	ARG	N	N	119.57
307		29	ARG	H	H	8.62
308		29	ARG	HA	H	3.68
309		29	ARG	HB2	H	1.75
310		29	ARG	HB3	H	2.04
311		29	ARG	HD2	H	3.38
312		29	ARG	HD3	H	3.38
313		29	ARG	HE	H	7.8
314		29	ARG	HG2	H	1.52
315		29	ARG	HG3	H	1.52
316		29	ARG	C	C	178.33
317		29	ARG	CA	C	60.79
318		29	ARG	CB	C	29.79
319		29	ARG	N	N	119.6
320		30	GLN	H	H	8.31
321		30	GLN	HA	H	3.93
322		30	GLN	HB2	H	2.29
323		30	GLN	HB3	H	2.15
324		30	GLN	HE21	H	6.85
325		30	GLN	HE22	H	7.76
326		30	GLN	HG2	H	2.65
327		30	GLN	HG3	H	2.43
328		30	GLN	C	C	178.99
329		30	GLN	CA	C	59.58
330		30	GLN	CB	C	27.86
331		30	GLN	N	N	118.53
332		30	GLN	NE2	N	111.9
333		31	GLN	H	H	8.18
334		31	GLN	HA	H	4.07
335		31	GLN	HB2	H	2.1
336		31	GLN	HB3	H	2.28
337		31	GLN	HE21	H	6.87
338		31	GLN	HE22	H	7.81
339		31	GLN	HG2	H	2.56
340		31	GLN	HG3	H	2.32
341		31	GLN	C	C	178.77
342		31	GLN	CA	C	59.13
343		31	GLN	CB	C	28.15
344		31	GLN	N	N	120.54
345		31	GLN	NE2	N	112.2
346		32	LEU	H	H	8.75
347		32	LEU	HA	H	4
348		32	LEU	HB2	H	1.79
349		32	LEU	HB3	H	1.73
350		32	LEU	HD1	H	0.77
351		32	LEU	HD2	H	0.76
352		32	LEU	HG	H	1.28
353		32	LEU	C	C	178.59
354		32	LEU	CA	C	57.87
355		32	LEU	CB	C	42.29
356		32	LEU	CD1	C	25.8
357		32	LEU	CD2	C	23.55
358		32	LEU	N	N	118.81
359		33	SER	H	H	8.17
360		33	SER	HA	H	4.19
361		33	SER	HB2	H	4.05
362		33	SER	HB3	H	3.95
363		33	SER	C	C	177.5
364		33	SER	CA	C	61.4
365		33	SER	CB	C	63.53
366		33	SER	N	N	113.79
367		34	SER	H	H	7.87
368		34	SER	HA	H	4.28
369		34	SER	HB2	H	4.04
370		34	SER	HB3	H	4.04
371		34	SER	C	C	177.08
372		34	SER	CA	C	60.94
373		34	SER	CB	C	63.28
374		34	SER	N	N	114.84
375		35	GLU	H	H	8.42
376		35	GLU	HA	H	4.09
377		35	GLU	HB2	H	2.26
378		35	GLU	HB3	H	2.08
379		35	GLU	HG2	H	2.58
380		35	GLU	HG3	H	2.58
381		35	GLU	C	C	178.73
382		35	GLU	CA	C	59.21
383		35	GLU	CB	C	30.06
384		35	GLU	N	N	119.62
385		36	LEU	H	H	8.42
386		36	LEU	HA	H	4.44
387		36	LEU	HB2	H	1.81
388		36	LEU	HB3	H	1.81
389		36	LEU	HD1	H	0.71
390		36	LEU	HD2	H	0.82
391		36	LEU	HG	H	1.38
392		36	LEU	C	C	177.59
393		36	LEU	CA	C	54.97
394		36	LEU	CB	C	43.11
395		36	LEU	CD1	C	26.07
396		36	LEU	CD2	C	23.11
397		36	LEU	N	N	113.26
398		37	GLY	H	H	7.9
399		37	GLY	HA2	H	3.94
400		37	GLY	HA3	H	3.94
401		37	GLY	C	C	174.34
402		37	GLY	CA	C	46.87
403		37	GLY	N	N	108.91
404		38	LEU	H	H	7.29
405		38	LEU	HA	H	4.76
406		38	LEU	HB2	H	1.36
407		38	LEU	HB3	H	1.23
408		38	LEU	HD1	H	0.36
409		38	LEU	HD2	H	0.75
410		38	LEU	C	C	175.76
411		38	LEU	CA	C	52.15
412		38	LEU	CB	C	46.32
413		38	LEU	CD1	C	25.75
414		38	LEU	CD2	C	23.5
415		38	LEU	N	N	117.59
416		39	ASN	H	H	9.02
417		39	ASN	HA	H	4.72
418		39	ASN	HB2	H	3.08
419		39	ASN	HB3	H	2.86
420		39	ASN	HD21	H	7.15
421		39	ASN	HD22	H	7.81
422		39	ASN	C	C	176.23
423		39	ASN	CA	C	52.96
424		39	ASN	CB	C	39.41
425		39	ASN	N	N	119.48
426		39	ASN	ND2	N	113.93
427		40	GLU	H	H	9.23
428		40	GLU	HA	H	3.78
429		40	GLU	HB2	H	2.08
430		40	GLU	HB3	H	2.08
431		40	GLU	HG2	H	2.56
432		40	GLU	HG3	H	2.21
433		40	GLU	C	C	177.95
434		40	GLU	CA	C	61.12
435		40	GLU	CB	C	29.65
436		40	GLU	N	N	121.83
437		41	ALA	H	H	8.68
438		41	ALA	HA	H	4.13
439		41	ALA	HB	H	1.5
440		41	ALA	C	C	180.43
441		41	ALA	CA	C	55.66
442		41	ALA	CB	C	18.05
443		41	ALA	N	N	121.11
444		42	GLN	H	H	8.03
445		42	GLN	HA	H	4.2
446		42	GLN	HB2	H	2.52
447		42	GLN	HB3	H	2.18
448		42	GLN	HE21	H	7.07
449		42	GLN	HE22	H	7.62
450		42	GLN	HG2	H	2.66
451		42	GLN	HG3	H	2.66
452		42	GLN	C	C	179.62
453		42	GLN	CA	C	59.96
454		42	GLN	CB	C	29.51
455		42	GLN	N	N	115.25
456		42	GLN	NE2	N	113.24
457		43	ILE	H	H	7.55
458		43	ILE	HA	H	3.8
459		43	ILE	HB	H	1.96
460		43	ILE	HD1	H	0.73
461		43	ILE	HG12	H	0.91
462		43	ILE	HG13	H	0.91
463		43	ILE	HG2	H	0.96
464		43	ILE	C	C	177.08
465		43	ILE	CA	C	65.79
466 43 ILE CB C 38.10
467		43	ILE	CD1	C	13.65
468		43	ILE	CG2	C	18.7
469		43	ILE	N	N	119.21
470		44	LYS	H	H	8.46
471		44	LYS	HA	H	4.34
472		44	LYS	HB2	H	2.1
473		44	LYS	HB3	H	1.89
474		44	LYS	HD2	H	1.66
475		44	LYS	HD3	H	1.66
476		44	LYS	HE2	H	2.97
477		44	LYS	HE3	H	2.97
478		44	LYS	HG2	H	1.48
479		44	LYS	HG3	H	1.48
480		44	LYS	C	C	179.8
481		44	LYS	CA	C	60.42
482		44	LYS	CB	C	33.04
483		44	LYS	N	N	119.75
484		45	ILE	H	H	8.25
485		45	ILE	HA	H	3.88
486		45	ILE	HB	H	2
487		45	ILE	HD1	H	0.9
488		45	ILE	HG12	H	1.31
489		45	ILE	HG13	H	1.76
490		45	ILE	HG2	H	1.03
491		45	ILE	C	C	177.25
492		45	ILE	CA	C	64.71
493		45	ILE	CB	C	38.38
494		45	ILE	CD1	C	13.09
495		45	ILE	CG1	C	29.99
496		45	ILE	CG2	C	17.83
497		45	ILE	N	N	119.14
498		46	TRP	H	H	8.18
499		46	TRP	HA	H	4.1
500		46	TRP	HB2	H	3.47
501		46	TRP	HB3	H	3.63
502		46	TRP	HD1	H	7.07
503		46	TRP	HE1	H	9.56
504		46	TRP	HE3	H	7.11
505		46	TRP	HH2	H	6.31
506		46	TRP	HZ2	H	7.08
507		46	TRP	HZ3	H	5.88
508		46	TRP	C	C	179.67
509		46	TRP	CA	C	63.25
510		46	TRP	CB	C	29.34
511		46	TRP	N	N	121.54
512		46	TRP	NE1	N	128.8
513		47	PHE	H	H	8.88
514		47	PHE	HA	H	3.81
515		47	PHE	HB2	H	3.6
516		47	PHE	HB3	H	3.27
517		47	PHE	HD1	H	7.85
518		47	PHE	HD2	H	7.85
519		47	PHE	HE1	H	7.5
520		47	PHE	HE2	H	7.5
521		47	PHE	HZ	H	7.21
522		47	PHE	C	C	177.97
523		47	PHE	CA	C	63.19
524		47	PHE	CB	C	39.94
525		47	PHE	N	N	118.17
526		48	GLN	H	H	8.36
527		48	GLN	HA	H	3.94
528		48	GLN	HB2	H	2.32
529		48	GLN	HB3	H	2.17
530		48	GLN	HE21	H	7.02
531		48	GLN	HE22	H	7.7
532		48	GLN	HG2	H	2.57
533		48	GLN	HG3	H	2.48
534		48	GLN	C	C	179.14
535		48	GLN	CA	C	59.59
536		48	GLN	CB	C	28.46
537		48	GLN	N	N	117.77
538		48	GLN	NE2	N	111.89
539		49	ASN	H	H	8.62
540		49	ASN	HA	H	4.34
541		49	ASN	HB2	H	2.74
542		49	ASN	HB3	H	2.54
543		49	ASN	HD21	H	7.63
544		49	ASN	HD22	H	6.97
545		49	ASN	C	C	177.49
546		49	ASN	CA	C	55.52
547		49	ASN	CB	C	37.61
548		49	ASN	N	N	118.34
549		49	ASN	ND2	N	112.73
550		50	LYS	H	H	7.73
551		50	LYS	HA	H	3.47
552		50	LYS	HB2	H	0.55
553		50	LYS	HB3	H	0.28
554		50	LYS	HD2	H	0.37
555		50	LYS	HD3	H	0.73
556		50	LYS	HE2	H	2.12
557		50	LYS	HE3	H	2.17
558		50	LYS	HG2	H	-0.35
559		50	LYS	HG3	H	-0.48
560		50	LYS	C	C	179.13
561		50	LYS	CA	C	57.31
562		50	LYS	CB	C	30.55
563		50	LYS	CD	C	27.33
564		50	LYS	CG	C	22.15
565		50	LYS	N	N	121.18
566		51	ARG	H	H	8.05
567		51	ARG	HA	H	4.11
568		51	ARG	HB2	H	2.09
569		51	ARG	HB3	H	1.85
570		51	ARG	HD2	H	3.28
571		51	ARG	HD3	H	3.18
572		51	ARG	HE	H	8.41
573		51	ARG	HG2	H	1.43
574		51	ARG	HG3	H	1.43
575		51	ARG	C	C	177.96
576		51	ARG	CA	C	58.99
577		51	ARG	CB	C	31.14
578		51	ARG	N	N	117.02
579		52	ALA	H	H	7.56
580		52	ALA	HA	H	4.2
581		52	ALA	HB	H	1.48
582		52	ALA	C	C	178.33
583		52	ALA	CA	C	53.8
584		52	ALA	CB	C	18.59
585		52	ALA	N	N	119.48
586		53	LYS	H	H	7.56
587		53	LYS	HA	H	4.2
588		53	LYS	HB2	H	1.74
589		53	LYS	HB3	H	1.85
590		53	LYS	HD2	H	1.59
591		53	LYS	HD3	H	1.59
592		53	LYS	HE2	H	2.91
593		53	LYS	HE3	H	2.91
594		53	LYS	HG2	H	1.42
595		53	LYS	HG3	H	1.42
596		53	LYS	C	C	176.93
597		53	LYS	CA	C	56.71
598		53	LYS	CB	C	32.61
599		53	LYS	CG	C	24.96
600		53	LYS	N	N	117.19
601		54	ILE	H	H	7.8
602		54	ILE	HA	H	4.1
603		54	ILE	HB	H	1.93
604		54	ILE	HD1	H	0.91
605		54	ILE	HG12	H	1.29
606		54	ILE	HG13	H	1.56
607		54	ILE	HG2	H	0.94
608		54	ILE	C	C	176.08
609		54	ILE	CA	C	61.1
610 54 ILE CB C 38.28
611		54	ILE	CD1	C	13.15
612		54	ILE	CG1	C	27.57
613		54	ILE	CG2	C	17.5
614		54	ILE	N	N	120.35
