# Supplementary material for: Bayesian inference of protein structure from chemical shift data
Source: PeerJ. 2015 Mar 24;3:e861. doi: 10.7717/peerj.861 (PMC4375973; doi:10.7717/peerj.861)
Supplement: Supplemental Information 1 [file peerj-03-861-s001.gz › enhd.pdb]

ATOM      1  N   ARG A  1       2.937  44.573  53.291  1.00 62.68           N
ATOM      2  CA  ARG A  1       3.220  44.968  51.871  1.00 61.88           C
ATOM      3  C   ARG A  1       1.922  45.475  51.229  1.00 62.67           C
ATOM      4  O   ARG A  1       0.984  44.702  51.017  1.00 65.49           O
ATOM      5  CB  ARG A  1       3.758  43.763  51.101  1.00 58.73           C
ATOM      6  CG  ARG A  1       3.642  43.884  49.610  1.00 57.06           C
ATOM      7  CD  ARG A  1       3.776  42.528  48.965  1.00 54.58           C
ATOM      8  NE  ARG A  1       5.083  42.365  48.340  1.00 56.07           N
ATOM      9  CZ  ARG A  1       6.183  41.961  48.980  1.00 57.06           C
ATOM     10  NH1 ARG A  1       6.141  41.670  50.274  1.00 57.63           N
ATOM     11  NH2 ARG A  1       7.335  41.841  48.325  1.00 57.77           N
ATOM     12  N   PRO A  2       1.827  46.788  50.963  1.00 62.04           N
ATOM     13  CA  PRO A  2       0.601  47.326  50.349  1.00 61.02           C
ATOM     14  C   PRO A  2       0.521  46.851  48.907  1.00 58.49           C
ATOM     15  O   PRO A  2       1.564  46.660  48.252  1.00 56.51           O
ATOM     16  CB  PRO A  2       0.802  48.850  50.418  1.00 62.35           C
ATOM     17  CG  PRO A  2       1.857  49.027  51.499  1.00 63.35           C
ATOM     18  CD  PRO A  2       2.790  47.863  51.239  1.00 62.27           C
ATOM     19  N   ARG A  3      -0.700  46.625  48.432  1.00 53.54           N
ATOM     20  CA  ARG A  3      -0.876  46.155  47.073  1.00 52.11           C
ATOM     21  C   ARG A  3      -0.338  47.160  46.060  1.00 46.55           C
ATOM     22  O   ARG A  3      -0.283  48.353  46.333  1.00 47.54           O
ATOM     23  CB  ARG A  3      -2.343  45.814  46.800  1.00 57.06           C
ATOM     24  CG  ARG A  3      -2.725  44.413  47.264  1.00 65.13           C
ATOM     25  CD  ARG A  3      -4.163  44.032  46.923  1.00 70.89           C
ATOM     26  NE  ARG A  3      -4.506  44.214  45.512  1.00 74.60           N
ATOM     27  CZ  ARG A  3      -5.581  43.685  44.926  1.00 76.71           C
ATOM     28  NH1 ARG A  3      -6.426  42.912  45.609  1.00 76.81           N
ATOM     29  NH2 ARG A  3      -5.886  44.035  43.681  1.00 78.32           N
ATOM     30  N   THR A  4       0.200  46.649  44.963  1.00 38.13           N
ATOM     31  CA  THR A  4       0.729  47.485  43.902  1.00 31.25           C
ATOM     32  C   THR A  4      -0.440  47.725  42.950  1.00 27.57           C
ATOM     33  O   THR A  4      -1.527  47.179  43.151  1.00 27.27           O
ATOM     34  CB  THR A  4       1.889  46.758  43.145  1.00 31.32           C
ATOM     35  OG1 THR A  4       2.474  47.642  42.186  1.00 28.13           O
ATOM     36  CG2 THR A  4       1.376  45.508  42.420  1.00 29.77           C
ATOM     37  N   ALA A  5      -0.219  48.547  41.927  1.00 23.85           N
ATOM     38  CA  ALA A  5      -1.238  48.843  40.925  1.00 19.82           C
ATOM     39  C   ALA A  5      -1.026  47.895  39.751  1.00 16.85           C
ATOM     40  O   ALA A  5       0.052  47.858  39.152  1.00 15.86           O
ATOM     41  CB  ALA A  5      -1.115  50.256  40.474  1.00 19.75           C
ATOM     42  N   PHE A  6      -2.062  47.161  39.395  1.00 13.22           N
ATOM     43  CA  PHE A  6      -1.937  46.198  38.317  1.00 12.34           C
ATOM     44  C   PHE A  6      -2.355  46.824  37.037  1.00 12.36           C
ATOM     45  O   PHE A  6      -3.233  47.676  37.038  1.00 14.69           O
ATOM     46  CB  PHE A  6      -2.832  45.002  38.579  1.00 14.15           C
ATOM     47  CG  PHE A  6      -2.572  44.325  39.902  1.00 20.07           C
ATOM     48  CD1 PHE A  6      -1.647  43.300  40.001  1.00 24.15           C
ATOM     49  CD2 PHE A  6      -3.256  44.729  41.054  1.00 26.34           C
ATOM     50  CE1 PHE A  6      -1.394  42.677  41.197  1.00 23.84           C
ATOM     51  CE2 PHE A  6      -3.008  44.108  42.269  1.00 27.63           C
ATOM     52  CZ  PHE A  6      -2.067  43.077  42.336  1.00 27.19           C
ATOM     53  N   SER A  7      -1.733  46.417  35.937  1.00 11.03           N
ATOM     54  CA  SER A  7      -2.129  46.942  34.656  1.00  9.84           C
ATOM     55  C   SER A  7      -3.399  46.213  34.162  1.00 11.10           C
ATOM     56  O   SER A  7      -3.808  45.181  34.703  1.00 10.27           O
ATOM     57  CB  SER A  7      -0.997  46.778  33.658  1.00  9.35           C
ATOM     58  OG  SER A  7      -0.866  45.425  33.246  1.00 11.74           O
ATOM     59  N   SER A  8      -4.055  46.806  33.178  1.00 11.41           N
ATOM     60  CA  SER A  8      -5.237  46.236  32.549  1.00 11.98           C
ATOM     61  C   SER A  8      -4.910  44.868  32.040  1.00  7.45           C
ATOM     62  O   SER A  8      -5.706  43.979  32.143  1.00 11.39           O
ATOM     63  CB  SER A  8      -5.638  47.075  31.338  1.00 12.98           C
ATOM     64  OG  SER A  8      -6.198  48.292  31.768  1.00 21.18           O
ATOM     65  N   GLU A  9      -3.780  44.737  31.378  1.00  5.40           N
ATOM     66  CA  GLU A  9      -3.387  43.458  30.860  1.00  5.99           C
ATOM     67  C   GLU A  9      -3.063  42.458  31.977  1.00 10.91           C
ATOM     68  O   GLU A  9      -3.379  41.268  31.868  1.00 12.07           O
ATOM     69  CB  GLU A  9      -2.223  43.644  29.931  1.00  5.78           C
ATOM     70  CG  GLU A  9      -2.626  44.415  28.731  1.00 12.26           C
ATOM     71  CD  GLU A  9      -1.474  44.745  27.847  1.00 14.31           C
ATOM     72  OE1 GLU A  9      -0.826  43.811  27.329  1.00 18.44           O
ATOM     73  OE2 GLU A  9      -1.220  45.956  27.684  1.00 21.03           O
ATOM     74  N   GLN A 10      -2.438  42.922  33.055  1.00 11.18           N
ATOM     75  CA  GLN A 10      -2.141  42.023  34.153  1.00  9.76           C
ATOM     76  C   GLN A 10      -3.449  41.558  34.788  1.00 10.58           C
ATOM     77  O   GLN A 10      -3.614  40.369  35.051  1.00 11.78           O
ATOM     78  CB  GLN A 10      -1.247  42.675  35.179  1.00  9.61           C
ATOM     79  CG  GLN A 10       0.168  42.844  34.695  1.00 11.59           C
ATOM     80  CD  GLN A 10       0.970  43.743  35.627  1.00 13.63           C
ATOM     81  OE1 GLN A 10       0.431  44.665  36.241  1.00 10.09           O
ATOM     82  NE2 GLN A 10       2.246  43.457  35.757  1.00 10.28           N
ATOM     83  N   LEU A 11      -4.399  42.461  34.985  1.00  8.54           N
ATOM     84  CA  LEU A 11      -5.653  42.055  35.596  1.00 11.04           C
ATOM     85  C   LEU A 11      -6.419  41.059  34.725  1.00 12.22           C
ATOM     86  O   LEU A 11      -7.033  40.121  35.241  1.00 10.68           O
ATOM     87  CB  LEU A 11      -6.532  43.264  35.900  1.00 13.02           C
ATOM     88  CG  LEU A 11      -6.112  44.044  37.128  1.00 16.76           C
ATOM     89  CD1 LEU A 11      -6.741  45.399  37.086  1.00 15.29           C
ATOM     90  CD2 LEU A 11      -6.535  43.257  38.378  1.00 18.36           C
ATOM     91  N   ALA A 12      -6.356  41.256  33.408  1.00 10.93           N
ATOM     92  CA  ALA A 12      -7.063  40.389  32.480  1.00 11.36           C
ATOM     93  C   ALA A 12      -6.494  38.986  32.578  1.00 10.22           C
ATOM     94  O   ALA A 12      -7.220  37.995  32.524  1.00 11.17           O
ATOM     95  CB  ALA A 12      -6.931  40.913  31.061  1.00  5.13           C
ATOM     96  N   ARG A 13      -5.180  38.901  32.691  1.00  8.49           N
ATOM     97  CA  ARG A 13      -4.554  37.610  32.777  1.00  6.96           C
ATOM     98  C   ARG A 13      -4.877  36.916  34.095  1.00  9.92           C
ATOM     99  O   ARG A 13      -5.133  35.704  34.125  1.00  9.28           O
ATOM    100  CB  ARG A 13      -3.065  37.761  32.625  1.00  9.68           C
ATOM    101  CG  ARG A 13      -2.351  36.431  32.731  1.00 18.24           C
ATOM    102  CD  ARG A 13      -2.686  35.440  31.584  1.00 21.47           C
ATOM    103  NE  ARG A 13      -2.020  34.162  31.857  1.00 23.41           N
ATOM    104  CZ  ARG A 13      -0.695  33.957  31.817  1.00 29.10           C
ATOM    105  NH1 ARG A 13       0.176  34.925  31.489  1.00 24.59           N
ATOM    106  NH2 ARG A 13      -0.222  32.766  32.159  1.00 30.15           N
ATOM    107  N   LEU A 14      -4.895  37.709  35.175  1.00  9.38           N
ATOM    108  CA  LEU A 14      -5.169  37.245  36.531  1.00  8.74           C
ATOM    109  C   LEU A 14      -6.579  36.725  36.651  1.00 11.12           C
ATOM    110  O   LEU A 14      -6.805  35.702  37.294  1.00 13.21           O
ATOM    111  CB  LEU A 14      -4.950  38.373  37.557  1.00  9.21           C
ATOM    112  CG  LEU A 14      -3.504  38.675  37.968  1.00  8.43           C
ATOM    113  CD1 LEU A 14      -3.446  39.847  38.931  1.00  5.38           C
ATOM    114  CD2 LEU A 14      -2.961  37.434  38.619  1.00 10.51           C
ATOM    115  N   LYS A 15      -7.534  37.420  36.045  1.00  8.80           N
ATOM    116  CA  LYS A 15      -8.922  36.990  36.106  1.00 11.17           C
ATOM    117  C   LYS A 15      -9.175  35.698  35.338  1.00 10.34           C
ATOM    118  O   LYS A 15      -9.997  34.873  35.720  1.00  8.24           O
ATOM    119  CB  LYS A 15      -9.838  38.101  35.604  1.00 13.39           C
ATOM    120  CG  LYS A 15      -9.816  39.273  36.528  1.00 18.31           C
ATOM    121  CD  LYS A 15     -10.814  40.319  36.140  1.00 25.74           C
ATOM    122  CE  LYS A 15     -10.761  41.432  37.182  1.00 30.81           C
ATOM    123  NZ  LYS A 15     -11.980  42.292  37.133  1.00 36.62           N
ATOM    124  N   ARG A 16      -8.443  35.537  34.255  1.00  9.58           N
ATOM    125  CA  ARG A 16      -8.535  34.400  33.405  1.00 11.05           C
ATOM    126  C   ARG A 16      -7.962  33.189  34.147  1.00 11.00           C
ATOM    127  O   ARG A 16      -8.541  32.114  34.126  1.00 11.42           O
ATOM    128  CB  ARG A 16      -7.725  34.738  32.191  1.00 17.35           C
ATOM    129  CG  ARG A 16      -7.969  33.875  31.053  1.00 29.77           C
ATOM    130  CD  ARG A 16      -7.196  34.430  29.880  1.00 40.53           C
ATOM    131  NE  ARG A 16      -7.440  33.654  28.669  1.00 48.67           N
ATOM    132  CZ  ARG A 16      -8.393  33.923  27.778  1.00 49.89           C
ATOM    133  NH1 ARG A 16      -9.220  34.960  27.946  1.00 51.23           N
ATOM    134  NH2 ARG A 16      -8.494  33.169  26.691  1.00 51.74           N
ATOM    135  N   GLU A 17      -6.837  33.380  34.832  1.00  9.59           N
ATOM    136  CA  GLU A 17      -6.178  32.330  35.601  1.00  8.16           C
ATOM    137  C   GLU A 17      -7.053  31.907  36.772  1.00  8.30           C
ATOM    138  O   GLU A 17      -7.148  30.733  37.091  1.00  9.81           O
ATOM    139  CB  GLU A 17      -4.851  32.837  36.157  1.00  9.15           C
ATOM    140  CG  GLU A 17      -3.794  33.041  35.149  1.00 14.44           C
ATOM    141  CD  GLU A 17      -3.276  31.726  34.587  1.00 19.76           C
ATOM    142  OE1 GLU A 17      -3.523  30.647  35.180  1.00 23.05           O
ATOM    143  OE2 GLU A 17      -2.605  31.763  33.539  1.00 26.05           O
ATOM    144  N   PHE A 18      -7.672  32.886  37.413  1.00  7.33           N
ATOM    145  CA  PHE A 18      -8.547  32.671  38.559  1.00 11.03           C
ATOM    146  C   PHE A 18      -9.730  31.796  38.154  1.00 12.50           C
ATOM    147  O   PHE A 18     -10.144  30.905  38.902  1.00 12.95           O
ATOM    148  CB  PHE A 18      -9.039  34.023  39.102  1.00  7.13           C
ATOM    149  CG  PHE A 18      -9.864  33.902  40.347  1.00 10.02           C
ATOM    150  CD1 PHE A 18      -9.253  33.819  41.590  1.00 10.02           C
ATOM    151  CD2 PHE A 18     -11.261  33.840  40.274  1.00 11.24           C
ATOM    152  CE1 PHE A 18     -10.021  33.674  42.733  1.00  9.94           C
ATOM    153  CE2 PHE A 18     -12.042  33.695  41.418  1.00  8.23           C
ATOM    154  CZ  PHE A 18     -11.439  33.609  42.639  1.00  8.17           C
ATOM    155  N   ASN A 19     -10.239  32.056  36.954  1.00 14.27           N
ATOM    156  CA  ASN A 19     -11.344  31.338  36.361  1.00 17.30           C
ATOM    157  C   ASN A 19     -10.965  29.883  36.103  1.00 15.29           C
ATOM    158  O   ASN A 19     -11.813  28.999  36.063  1.00 15.66           O
ATOM    159  CB  ASN A 19     -11.735  32.039  35.051  1.00 25.43           C
ATOM    160  CG  ASN A 19     -12.765  31.248  34.220  1.00 36.92           C
ATOM    161  OD1 ASN A 19     -12.522  30.898  33.052  1.00 41.30           O
ATOM    162  ND2 ASN A 19     -13.924  30.973  34.819  1.00 42.42           N
ATOM    163  N   GLU A 20      -9.694  29.637  35.867  1.00 14.77           N
ATOM    164  CA  GLU A 20      -9.249  28.290  35.616  1.00 16.69           C
ATOM    165  C   GLU A 20      -9.096  27.506  36.906  1.00 17.92           C
ATOM    166  O   GLU A 20      -9.514  26.339  36.997  1.00 17.03           O
ATOM    167  CB  GLU A 20      -7.926  28.279  34.852  1.00 19.66           C
ATOM    168  CG  GLU A 20      -8.053  28.767  33.436  1.00 26.64           C
ATOM    169  CD  GLU A 20      -9.175  28.065  32.683  1.00 30.79           C
ATOM    170  OE1 GLU A 20      -9.074  26.832  32.475  1.00 32.08           O
ATOM    171  OE2 GLU A 20     -10.180  28.737  32.336  1.00 30.65           O
ATOM    172  N   ASN A 21      -8.460  28.130  37.893  1.00 15.36           N
ATOM    173  CA  ASN A 21      -8.217  27.490  39.178  1.00 12.68           C
ATOM    174  C   ASN A 21      -8.042  28.618  40.171  1.00 13.52           C
ATOM    175  O   ASN A 21      -7.168  29.478  40.005  1.00 14.07           O
ATOM    176  CB  ASN A 21      -6.955  26.636  39.080  1.00  9.83           C
ATOM    177  CG  ASN A 21      -6.702  25.866  40.329  1.00  9.53           C
ATOM    178  OD1 ASN A 21      -7.448  25.990  41.291  1.00  6.58           O
ATOM    179  ND2 ASN A 21      -5.635  25.078  40.341  1.00  7.91           N
ATOM    180  N   ARG A 22      -8.880  28.657  41.190  1.00 11.06           N
ATOM    181  CA  ARG A 22      -8.776  29.764  42.097  1.00 14.07           C
ATOM    182  C   ARG A 22      -7.789  29.623  43.246  1.00 11.74           C
ATOM    183  O   ARG A 22      -7.626  30.524  44.043  1.00 11.21           O
ATOM    184  CB  ARG A 22     -10.135  30.138  42.578  1.00 20.48           C
ATOM    185  CG  ARG A 22     -10.808  29.045  43.274  1.00 28.25           C
ATOM    186  CD  ARG A 22     -12.140  29.521  43.711  1.00 35.50           C
ATOM    187  NE  ARG A 22     -12.917  30.001  42.573  1.00 40.94           N
ATOM    188  CZ  ARG A 22     -14.177  30.404  42.679  1.00 46.39           C
ATOM    189  NH1 ARG A 22     -14.782  30.376  43.866  1.00 49.88           N
ATOM    190  NH2 ARG A 22     -14.827  30.851  41.613  1.00 50.41           N
ATOM    191  N   TYR A 23      -7.138  28.474  43.324  1.00 12.92           N
ATOM    192  CA  TYR A 23      -6.127  28.218  44.329  1.00 10.35           C
ATOM    193  C   TYR A 23      -4.848  28.139  43.525  1.00 11.32           C
ATOM    194  O   TYR A 23      -4.774  27.543  42.462  1.00 14.60           O
ATOM    195  CB  TYR A 23      -6.407  26.931  45.104  1.00  7.28           C
ATOM    196  CG  TYR A 23      -7.689  27.011  45.924  1.00  5.86           C
ATOM    197  CD1 TYR A 23      -7.718  27.687  47.152  1.00  7.19           C
ATOM    198  CD2 TYR A 23      -8.877  26.459  45.441  1.00  7.55           C
ATOM    199  CE1 TYR A 23      -8.892  27.815  47.845  1.00  5.09           C
ATOM    200  CE2 TYR A 23     -10.057  26.571  46.137  1.00  6.87           C
ATOM    201  CZ  TYR A 23     -10.048  27.256  47.320  1.00  9.47           C
ATOM    202  OH  TYR A 23     -11.223  27.445  47.945  1.00 13.89           O
ATOM    203  N   LEU A 24      -3.833  28.757  44.070  1.00 15.51           N
ATOM    204  CA  LEU A 24      -2.544  28.888  43.445  1.00 19.28           C
ATOM    205  C   LEU A 24      -1.394  28.042  44.027  1.00 21.13           C
ATOM    206  O   LEU A 24      -0.925  28.305  45.134  1.00 29.38           O
ATOM    207  CB  LEU A 24      -2.210  30.368  43.602  1.00 17.11           C
ATOM    208  CG  LEU A 24      -1.293  31.091  42.670  1.00 18.28           C
ATOM    209  CD1 LEU A 24      -1.880  31.052  41.256  1.00 17.37           C
ATOM    210  CD2 LEU A 24      -1.185  32.495  43.233  1.00 17.29           C
ATOM    211  N   THR A 25      -0.902  27.050  43.306  1.00 18.39           N
ATOM    212  CA  THR A 25       0.233  26.327  43.835  1.00 15.66           C
ATOM    213  C   THR A 25       1.457  27.273  43.799  1.00 18.90           C
ATOM    214  O   THR A 25       1.474  28.269  43.058  1.00 15.14           O
ATOM    215  CB  THR A 25       0.524  25.092  43.014  1.00 16.40           C
ATOM    216  OG1 THR A 25       0.963  25.472  41.700  1.00 20.66           O
ATOM    217  CG2 THR A 25      -0.740  24.247  42.902  1.00 20.40           C
ATOM    218  N   GLU A 26       2.455  26.992  44.632  1.00 19.88           N
ATOM    219  CA  GLU A 26       3.672  27.787  44.682  1.00 21.11           C
ATOM    220  C   GLU A 26       4.315  27.859  43.321  1.00 18.96           C
ATOM    221  O   GLU A 26       4.764  28.908  42.902  1.00 20.71           O
ATOM    222  CB  GLU A 26       4.674  27.181  45.652  1.00 21.32           C
ATOM    223  CG  GLU A 26       4.503  27.599  47.065  1.00 26.42           C
ATOM    224  CD  GLU A 26       5.531  26.934  47.949  1.00 28.48           C
ATOM    225  OE1 GLU A 26       5.311  25.766  48.328  1.00 30.65           O
ATOM    226  OE2 GLU A 26       6.567  27.568  48.234  1.00 31.15           O
ATOM    227  N   ARG A 27       4.375  26.740  42.629  1.00 18.60           N
ATOM    228  CA  ARG A 27       4.979  26.732  41.314  1.00 22.75           C
ATOM    229  C   ARG A 27       4.238  27.599  40.292  1.00 22.33           C
ATOM    230  O   ARG A 27       4.867  28.250  39.465  1.00 22.45           O
ATOM    231  CB  ARG A 27       5.112  25.302  40.793  1.00 30.48           C
ATOM    232  CG  ARG A 27       5.984  25.186  39.528  1.00 43.21           C
ATOM    233  CD  ARG A 27       6.598  23.784  39.387  1.00 52.71           C
ATOM    234  NE  ARG A 27       7.355  23.400  40.587  1.00 61.22           N
ATOM    235  CZ  ARG A 27       7.236  22.232  41.228  1.00 64.27           C
ATOM    236  NH1 ARG A 27       6.392  21.295  40.786  1.00 66.79           N
ATOM    237  NH2 ARG A 27       7.930  22.018  42.348  1.00 66.64           N
ATOM    238  N   ARG A 28       2.909  27.562  40.292  1.00 20.62           N
ATOM    239  CA  ARG A 28       2.151  28.370  39.337  1.00 17.50           C
ATOM    240  C   ARG A 28       2.318  29.851  39.676  1.00 15.79           C
ATOM    241  O   ARG A 28       2.405  30.697  38.784  1.00 17.68           O
ATOM    242  CB  ARG A 28       0.651  27.980  39.308  1.00 18.00           C
ATOM    243  CG  ARG A 28      -0.184  28.866  38.362  1.00 19.30           C
ATOM    244  CD  ARG A 28      -1.493  28.211  37.909  1.00 22.46           C
ATOM    245  NE  ARG A 28      -2.490  28.160  38.962  1.00 26.63           N
ATOM    246  CZ  ARG A 28      -3.682  28.751  38.897  1.00 23.53           C
ATOM    247  NH1 ARG A 28      -4.054  29.434  37.817  1.00 23.99           N
ATOM    248  NH2 ARG A 28      -4.454  28.760  39.967  1.00 25.01           N
ATOM    249  N   ARG A 29       2.374  30.159  40.968  1.00 13.09           N
ATOM    250  CA  ARG A 29       2.532  31.528  41.413  1.00 14.26           C
ATOM    251  C   ARG A 29       3.877  32.038  40.927  1.00 15.86           C
ATOM    252  O   ARG A 29       4.004  33.198  40.567  1.00 17.26           O
ATOM    253  CB  ARG A 29       2.454  31.593  42.936  1.00 13.00           C
ATOM    254  CG  ARG A 29       2.444  32.986  43.494  1.00 16.27           C
ATOM    255  CD  ARG A 29       2.275  32.962  45.007  1.00 18.28           C
ATOM    256  NE  ARG A 29       3.513  32.545  45.653  1.00 23.92           N
ATOM    257  CZ  ARG A 29       3.588  31.829  46.774  1.00 24.85           C
ATOM    258  NH1 ARG A 29       2.495  31.430  47.395  1.00 25.03           N
ATOM    259  NH2 ARG A 29       4.774  31.516  47.285  1.00 27.73           N
ATOM    260  N   GLN A 30       4.879  31.162  40.906  1.00 18.39           N
ATOM    261  CA  GLN A 30       6.211  31.536  40.475  1.00 20.59           C
ATOM    262  C   GLN A 30       6.205  31.730  38.959  1.00 20.54           C
ATOM    263  O   GLN A 30       6.816  32.661  38.448  1.00 20.38           O
ATOM    264  CB  GLN A 30       7.235  30.465  40.871  1.00 26.78           C
ATOM    265  CG  GLN A 30       8.682  30.971  40.984  1.00 42.25           C
ATOM    266  CD  GLN A 30       9.183  31.736  39.728  1.00 50.59           C
ATOM    267  OE1 GLN A 30       9.366  32.979  39.743  1.00 54.24           O
ATOM    268  NE2 GLN A 30       9.392  30.992  38.633  1.00 54.83           N
ATOM    269  N   GLN A 31       5.516  30.869  38.232  1.00 16.91           N
ATOM    270  CA  GLN A 31       5.471  31.020  36.797  1.00 17.86           C
ATOM    271  C   GLN A 31       4.677  32.252  36.431  1.00 17.27           C
ATOM    272  O   GLN A 31       4.980  32.893  35.430  1.00 17.67           O
ATOM    273  CB  GLN A 31       4.838  29.808  36.121  1.00 22.86           C
ATOM    274  CG  GLN A 31       5.711  28.541  36.109  1.00 37.29           C
ATOM    275  CD  GLN A 31       4.970  27.313  35.534  1.00 44.33           C
ATOM    276  OE1 GLN A 31       3.852  27.437  34.994  1.00 47.19           O
ATOM    277  NE2 GLN A 31       5.592  26.121  35.644  1.00 46.08           N
ATOM    278  N   LEU A 32       3.648  32.572  37.217  1.00 12.70           N
ATOM    279  CA  LEU A 32       2.821  33.735  36.921  1.00 13.11           C
ATOM    280  C   LEU A 32       3.601  35.014  37.237  1.00 13.51           C
ATOM    281  O   LEU A 32       3.468  36.031  36.561  1.00 11.90           O
ATOM    282  CB  LEU A 32       1.486  33.690  37.682  1.00 13.02           C
ATOM    283  CG  LEU A 32       0.346  32.825  37.122  1.00 15.72           C
ATOM    284  CD1 LEU A 32      -0.879  32.916  38.027  1.00 14.19           C
ATOM    285  CD2 LEU A 32      -0.014  33.297  35.728  1.00 16.97           C
ATOM    286  N   SER A 33       4.448  34.946  38.249  1.00 13.75           N
ATOM    287  CA  SER A 33       5.272  36.084  38.611  1.00 17.00           C
ATOM    288  C   SER A 33       6.207  36.398  37.431  1.00 16.83           C
ATOM    289  O   SER A 33       6.291  37.549  37.008  1.00 19.96           O
ATOM    290  CB  SER A 33       6.058  35.751  39.879  1.00 16.10           C
ATOM    291  OG  SER A 33       7.036  36.726  40.156  1.00 21.32           O
ATOM    292  N   SER A 34       6.884  35.375  36.893  1.00 18.54           N
ATOM    293  CA  SER A 34       7.790  35.512  35.739  1.00 20.15           C
ATOM    294  C   SER A 34       7.115  36.085  34.518  1.00 20.05           C
ATOM    295  O   SER A 34       7.654  36.975  33.857  1.00 21.52           O
ATOM    296  CB  SER A 34       8.378  34.167  35.321  1.00 21.17           C
ATOM    297  OG  SER A 34       9.466  33.819  36.147  1.00 35.04           O
ATOM    298  N   GLU A 35       5.982  35.498  34.171  1.00 18.13           N
ATOM    299  CA  GLU A 35       5.232  35.943  33.030  1.00 19.14           C
ATOM    300  C   GLU A 35       4.613  37.316  33.144  1.00 19.95           C
ATOM    301  O   GLU A 35       4.548  38.022  32.153  1.00 21.96           O
ATOM    302  CB  GLU A 35       4.118  34.991  32.748  1.00 19.75           C
ATOM    303  CG  GLU A 35       4.598  33.725  32.201  1.00 32.33           C
ATOM    304  CD  GLU A 35       3.457  32.879  31.758  1.00 36.44           C
ATOM    305  OE1 GLU A 35       2.590  33.386  31.005  1.00 40.30           O
ATOM    306  OE2 GLU A 35       3.414  31.718  32.201  1.00 42.62           O
ATOM    307  N   LEU A 36       4.130  37.702  34.319  1.00 15.99           N
ATOM    308  CA  LEU A 36       3.463  38.990  34.431  1.00 12.39           C
ATOM    309  C   LEU A 36       4.317  40.134  34.910  1.00 11.26           C
ATOM    310  O   LEU A 36       3.906  41.277  34.790  1.00 12.29           O
ATOM    311  CB  LEU A 36       2.229  38.879  35.332  1.00 12.34           C
ATOM    312  CG  LEU A 36       1.070  37.976  34.898  1.00 15.99           C
ATOM    313  CD1 LEU A 36       0.020  37.946  35.962  1.00 15.20           C
ATOM    314  CD2 LEU A 36       0.468  38.491  33.639  1.00 16.62           C
ATOM    315  N   GLY A 37       5.478  39.842  35.478  1.00 13.50           N
ATOM    316  CA  GLY A 37       6.343  40.900  35.994  1.00 12.21           C
ATOM    317  C   GLY A 37       5.897  41.429  37.359  1.00 12.24           C
ATOM    318  O   GLY A 37       6.219  42.547  37.738  1.00 11.54           O
ATOM    319  N   LEU A 38       5.171  40.611  38.107  1.00  8.48           N
ATOM    320  CA  LEU A 38       4.659  41.001  39.412  1.00 11.88           C
ATOM    321  C   LEU A 38       5.339  40.160  40.470  1.00 13.62           C
ATOM    322  O   LEU A 38       5.677  39.018  40.212  1.00 15.55           O
ATOM    323  CB  LEU A 38       3.172  40.686  39.506  1.00 11.32           C
ATOM    324  CG  LEU A 38       2.142  41.588  38.899  1.00  9.18           C
ATOM    325  CD1 LEU A 38       0.820  40.845  38.744  1.00  9.74           C
ATOM    326  CD2 LEU A 38       2.016  42.723  39.847  1.00 11.10           C
ATOM    327  N   ASN A 39       5.467  40.701  41.677  1.00 15.03           N
ATOM    328  CA  ASN A 39       6.076  39.982  42.795  1.00 15.81           C
ATOM    329  C   ASN A 39       5.116  38.848  43.172  1.00 14.25           C
ATOM    330  O   ASN A 39       3.920  39.067  43.227  1.00 11.62           O
ATOM    331  CB  ASN A 39       6.196  40.909  43.987  1.00 17.26           C
ATOM    332  CG  ASN A 39       7.102  40.361  45.042  1.00 21.51           C
ATOM    333  OD1 ASN A 39       6.807  39.348  45.675  1.00 22.02           O
ATOM    334  ND2 ASN A 39       8.237  41.019  45.230  1.00 26.82           N
ATOM    335  N   GLU A 40       5.639  37.659  43.479  1.00 17.60           N
ATOM    336  CA  GLU A 40       4.803  36.516  43.850  1.00 15.11           C
ATOM    337  C   GLU A 40       3.880  36.882  44.957  1.00 15.18           C
ATOM    338  O   GLU A 40       2.757  36.409  44.993  1.00 17.24           O
ATOM    339  CB  GLU A 40       5.633  35.342  44.315  1.00 17.02           C
ATOM    340  CG  GLU A 40       6.426  34.698  43.228  1.00 22.10           C
ATOM    341  CD  GLU A 40       7.219  33.503  43.717  1.00 26.14           C
ATOM    342  OE1 GLU A 40       6.758  32.842  44.676  1.00 30.86           O
ATOM    343  OE2 GLU A 40       8.294  33.216  43.132  1.00 30.69           O
ATOM    344  N   ALA A 41       4.338  37.750  45.856  1.00 15.88           N
ATOM    345  CA  ALA A 41       3.512  38.178  46.982  1.00 14.07           C
ATOM    346  C   ALA A 41       2.311  38.981  46.555  1.00 15.98           C
ATOM    347  O   ALA A 41       1.276  38.919  47.207  1.00 17.49           O
ATOM    348  CB  ALA A 41       4.320  38.966  47.973  1.00 17.26           C
ATOM    349  N   GLN A 42       2.429  39.732  45.460  1.00 14.55           N
ATOM    350  CA  GLN A 42       1.290  40.510  44.996  1.00 14.26           C
ATOM    351  C   GLN A 42       0.198  39.641  44.386  1.00 11.18           C
ATOM    352  O   GLN A 42      -0.985  39.968  44.449  1.00 12.68           O
ATOM    353  CB  GLN A 42       1.754  41.533  43.980  1.00 15.66           C
ATOM    354  CG  GLN A 42       2.683  42.560  44.575  1.00 18.22           C
ATOM    355  CD  GLN A 42       1.957  43.487  45.503  1.00 18.31           C
ATOM    356  OE1 GLN A 42       0.785  43.775  45.317  1.00 18.22           O
ATOM    357  NE2 GLN A 42       2.656  43.975  46.503  1.00 22.98           N
ATOM    358  N   ILE A 43       0.616  38.534  43.789  1.00 11.58           N
ATOM    359  CA  ILE A 43      -0.291  37.599  43.135  1.00 12.71           C
ATOM    360  C   ILE A 43      -1.064  36.834  44.197  1.00 12.88           C
ATOM    361  O   ILE A 43      -2.288  36.668  44.094  1.00 12.49           O
ATOM    362  CB  ILE A 43       0.491  36.636  42.190  1.00 11.70           C
ATOM    363  CG1 ILE A 43       1.217  37.475  41.132  1.00 11.62           C
ATOM    364  CG2 ILE A 43      -0.475  35.624  41.514  1.00 12.48           C
ATOM    365  CD1 ILE A 43       2.060  36.714  40.160  1.00  9.50           C
ATOM    366  N   LYS A 44      -0.341  36.396  45.224  1.00 14.11           N
ATOM    367  CA  LYS A 44      -0.930  35.668  46.346  1.00 16.59           C
ATOM    368  C   LYS A 44      -2.050  36.476  47.017  1.00 17.18           C
ATOM    369  O   LYS A 44      -3.144  35.953  47.254  1.00 18.54           O
ATOM    370  CB  LYS A 44       0.156  35.295  47.353  1.00 15.98           C
ATOM    371  CG  LYS A 44      -0.369  34.753  48.634  1.00 19.49           C
ATOM    372  CD  LYS A 44       0.741  34.095  49.369  1.00 25.84           C
ATOM    373  CE  LYS A 44       0.224  33.450  50.652  1.00 32.32           C
ATOM    374  NZ  LYS A 44       1.167  32.360  51.128  1.00 36.42           N
ATOM    375  N   ILE A 45      -1.769  37.741  47.327  1.00 16.47           N
ATOM    376  CA  ILE A 45      -2.741  38.634  47.933  1.00 15.92           C
ATOM    377  C   ILE A 45      -3.903  38.868  46.972  1.00 16.47           C
ATOM    378  O   ILE A 45      -5.057  38.878  47.386  1.00 17.79           O
ATOM    379  CB  ILE A 45      -2.096  39.994  48.274  1.00 19.96           C
ATOM    380  CG1 ILE A 45      -1.136  39.823  49.447  1.00 22.65           C
ATOM    381  CG2 ILE A 45      -3.154  41.036  48.590  1.00 19.84           C
ATOM    382  CD1 ILE A 45      -0.143  40.963  49.572  1.00 28.10           C
ATOM    383  N   TRP A 46      -3.616  39.076  45.689  1.00 17.22           N
ATOM    384  CA  TRP A 46      -4.694  39.278  44.741  1.00 14.11           C
ATOM    385  C   TRP A 46      -5.610  38.042  44.749  1.00 12.39           C
ATOM    386  O   TRP A 46      -6.829  38.166  44.802  1.00 11.87           O
ATOM    387  CB  TRP A 46      -4.144  39.542  43.351  1.00 13.10           C
ATOM    388  CG  TRP A 46      -5.235  39.912  42.424  1.00 11.71           C
ATOM    389  CD1 TRP A 46      -5.760  41.149  42.234  1.00 12.35           C
ATOM    390  CD2 TRP A 46      -6.005  39.015  41.609  1.00 11.40           C
ATOM    391  NE1 TRP A 46      -6.823  41.082  41.352  1.00 13.08           N
ATOM    392  CE2 TRP A 46      -6.991  39.784  40.958  1.00 12.72           C
ATOM    393  CE3 TRP A 46      -5.961  37.641  41.376  1.00  9.63           C
ATOM    394  CZ2 TRP A 46      -7.913  39.221  40.089  1.00 12.08           C
ATOM    395  CZ3 TRP A 46      -6.868  37.090  40.530  1.00  8.66           C
ATOM    396  CH2 TRP A 46      -7.838  37.873  39.892  1.00 12.85           C
ATOM    397  N   PHE A 47      -5.029  36.849  44.720  1.00 12.87           N
ATOM    398  CA  PHE A 47      -5.827  35.610  44.759  1.00 16.55           C
ATOM    399  C   PHE A 47      -6.667  35.494  46.068  1.00 18.39           C
ATOM    400  O   PHE A 47      -7.889  35.274  46.015  1.00 18.45           O
ATOM    401  CB  PHE A 47      -4.938  34.353  44.538  1.00 14.96           C
ATOM    402  CG  PHE A 47      -4.912  33.850  43.088  1.00 14.56           C
ATOM    403  CD1 PHE A 47      -4.118  34.477  42.121  1.00 14.90           C
ATOM    404  CD2 PHE A 47      -5.714  32.782  42.692  1.00 12.09           C
ATOM    405  CE1 PHE A 47      -4.127  34.051  40.790  1.00 12.16           C
ATOM    406  CE2 PHE A 47      -5.727  32.354  41.364  1.00 12.56           C
ATOM    407  CZ  PHE A 47      -4.928  32.997  40.415  1.00 12.30           C
ATOM    408  N   GLN A 48      -6.049  35.739  47.224  1.00 18.46           N
ATOM    409  CA  GLN A 48      -6.770  35.646  48.489  1.00 21.86           C
ATOM    410  C   GLN A 48      -7.915  36.613  48.573  1.00 21.36           C
ATOM    411  O   GLN A 48      -8.974  36.244  49.046  1.00 23.16           O
ATOM    412  CB  GLN A 48      -5.853  35.867  49.677  1.00 23.60           C
ATOM    413  CG  GLN A 48      -4.724  34.881  49.736  1.00 31.50           C
ATOM    414  CD  GLN A 48      -3.687  35.234  50.791  1.00 35.33           C
ATOM    415  OE1 GLN A 48      -2.771  34.450  51.052  1.00 40.02           O
ATOM    416  NE2 GLN A 48      -3.793  36.430  51.368  1.00 35.13           N
ATOM    417  N   ASN A 49      -7.724  37.841  48.095  1.00 21.45           N
ATOM    418  CA  ASN A 49      -8.788  38.854  48.153  1.00 21.92           C
ATOM    419  C   ASN A 49      -9.894  38.531  47.181  1.00 21.20           C
ATOM    420  O   ASN A 49     -11.065  38.798  47.423  1.00 23.75           O
ATOM    421  CB  ASN A 49      -8.255  40.263  47.838  1.00 25.14           C
ATOM    422  CG  ASN A 49      -7.285  40.806  48.916  1.00 33.57           C
ATOM    423  OD1 ASN A 49      -6.346  41.550  48.599  1.00 37.84           O
ATOM    424  ND2 ASN A 49      -7.510  40.441  50.187  1.00 35.67           N
ATOM    425  N   LYS A 50      -9.513  37.989  46.045  1.00 19.48           N
ATOM    426  CA  LYS A 50     -10.473  37.648  45.026  1.00 19.78           C
ATOM    427  C   LYS A 50     -11.410  36.544  45.513  1.00 20.09           C
ATOM    428  O   LYS A 50     -12.587  36.541  45.168  1.00 21.13           O
ATOM    429  CB  LYS A 50      -9.727  37.209  43.773  1.00 18.77           C
ATOM    430  CG  LYS A 50     -10.551  37.288  42.568  1.00 20.37           C
ATOM    431  CD  LYS A 50     -10.939  38.716  42.349  1.00 25.84           C
ATOM    432  CE  LYS A 50     -12.236  38.774  41.607  1.00 27.61           C
ATOM    433  NZ  LYS A 50     -12.152  37.928  40.401  1.00 28.52           N
ATOM    434  N   ARG A 51     -10.874  35.595  46.281  1.00 19.89           N
ATOM    435  CA  ARG A 51     -11.664  34.481  46.814  1.00 22.76           C
ATOM    436  C   ARG A 51     -12.572  34.961  47.923  1.00 27.34           C
ATOM    437  O   ARG A 51     -13.628  34.373  48.166  1.00 27.40           O
ATOM    438  CB  ARG A 51     -10.770  33.381  47.369  1.00 18.39           C
ATOM    439  CG  ARG A 51     -10.105  32.555  46.321  1.00 14.12           C
ATOM    440  CD  ARG A 51      -9.577  31.257  46.912  1.00 14.36           C
ATOM    441  NE  ARG A 51      -8.588  31.467  47.968  1.00 11.48           N
ATOM    442  CZ  ARG A 51      -7.268  31.530  47.785  1.00 10.73           C
ATOM    443  NH1 ARG A 51      -6.727  31.408  46.594  1.00 12.17           N
ATOM    444  NH2 ARG A 51      -6.475  31.703  48.820  1.00 14.24           N
ATOM    445  N   ALA A 52     -12.117  35.992  48.636  1.00 30.83           N
ATOM    446  CA  ALA A 52     -12.901  36.573  49.724  1.00 36.18           C
ATOM    447  C   ALA A 52     -14.088  37.342  49.148  1.00 38.94           C
ATOM    448  O   ALA A 52     -15.183  37.252  49.669  1.00 41.15           O
ATOM    449  CB  ALA A 52     -12.035  37.476  50.600  1.00 34.30           C
ATOM    450  N   LYS A 53     -13.864  38.109  48.086  1.00 41.74           N
ATOM    451  CA  LYS A 53     -14.935  38.858  47.444  1.00 44.89           C
ATOM    452  C   LYS A 53     -15.957  37.888  46.881  1.00 47.30           C
ATOM    453  O   LYS A 53     -17.151  38.146  46.895  1.00 49.20           O
ATOM    454  CB  LYS A 53     -14.383  39.691  46.293  1.00 47.63           C
ATOM    455  CG  LYS A 53     -13.531  40.858  46.739  1.00 54.87           C
ATOM    456  CD  LYS A 53     -12.939  41.626  45.534  1.00 60.59           C
ATOM    457  CE  LYS A 53     -11.660  40.971  44.977  1.00 61.54           C
ATOM    458  NZ  LYS A 53     -11.019  41.772  43.879  1.00 64.89           N
ATOM    459  N   ILE A 54     -15.449  36.806  46.312  1.00 51.41           N
ATOM    460  CA  ILE A 54     -16.251  35.744  45.710  1.00 52.89           C
ATOM    461  C   ILE A 54     -17.109  35.023  46.768  1.00 54.89           C
ATOM    462  O   ILE A 54     -18.354  35.185  46.738  1.00 55.74           O
ATOM    463  CB  ILE A 54     -15.293  34.740  44.955  1.00 52.16           C
ATOM    464  CG1 ILE A 54     -15.588  34.749  43.449  1.00 52.33           C
ATOM    465  CG2 ILE A 54     -15.310  33.345  45.585  1.00 51.95           C
ATOM    466  CD1 ILE A 54     -15.152  36.037  42.743  1.00 49.50           C
