# Supplementary material for: Bayesian inference of protein structure from chemical shift data
Source: PeerJ. 2015 Mar 24;3:e861. doi: 10.7717/peerj.861 (PMC4375973; doi:10.7717/peerj.861)
Supplement: Supplemental Information 3 [file peerj-03-861-s003.zip]

Archive with 24 entries (24 files):
- enhd_cauchy_fixed.7z
- enhd_cauchy_sampled.7z
- enhd_gauss_fixed.7z
- enhd_gauss_marginalized.7z
- enhd_gauss_sampled.7z
- enhd_square_well_1.7z
- enhd_square_well_5.7z
- enhd_torus_cs.7z
- protein_g_cauchy_fixed.7z
- protein_g_cauchy_sampled.7z
- protein_g_gauss_fixed.7z
- protein_g_gauss_marginalized.7z
- protein_g_gauss_sampled.7z
- protein_g_square_well_1.7z
- protein_g_square_well_5.7z
- protein_g_torus_cs.7z
- smn_cauchy_fixed.7z
- smn_cauchy_sampled.7z
- smn_gauss_fixed.7z
- smn_gauss_marginalized.7z
- smn_gauss_sampled.7z
- smn_square_well_1.7z
- smn_square_well_5.7z
- smn_torus_cs.7z
